# Supplementary material for: Diastereoselective synthesis of highly substituted cyclohexanones and tetrahydrochromene-4-ones via conjugate addition of curcumins to arylidenemalonates
Source: Beilstein J Org Chem. 2024 Aug 15;20:2016–23. doi: 10.3762/bjoc.20.177 (PMC11331540; doi:10.3762/bjoc.20.177)
Supplement: File 3 — Crystallographic information file of compound 4a. [file Beilstein_J_Org_Chem-20-2016-s003.cif]

data_inn-dn-349-b_mo_autored
_audit_creation_date               2024-04-26
_audit_creation_method
;
Olex2 1.3-ac4
(compiled 2019.04.23 svn.r3594 for Rigaku Oxford Diffraction, GUI svn.r5739)
;
_shelx_SHELXL_version_number       '2018/3'
_audit_contact_author_address      ?
_audit_contact_author_email        ?
_audit_contact_author_name         ''
_audit_contact_author_phone        ?
_publ_contact_author_id_orcid      ?
_publ_section_references
;
Dolomanov, O.V., Bourhis, L.J., Gildea, R.J, Howard, J.A.K. & Puschmann, H.
 (2009), J. Appl. Cryst. 42, 339-341.

Sheldrick, G.M. (2015). Acta Cryst. A71, 3-8.

Sheldrick, G.M. (2015). Acta Cryst. C71, 3-8.
;
_chemical_name_common              ?
_chemical_name_systematic          ?
_chemical_formula_moiety           'C33 H31 Cl O6'
_chemical_formula_sum              'C33 H31 Cl O6'
_chemical_formula_weight           559.03
_chemical_melting_point            ?
loop_
  _atom_type_symbol
  _atom_type_description
  _atom_type_scat_dispersion_real
  _atom_type_scat_dispersion_imag
  _atom_type_scat_source
 'C' 'C' 0.0033 0.0016 'International Tables Vol C Tables 4.2.6.8 and 6.1.1.4'
 'H' 'H' 0.0000 0.0000 'International Tables Vol C Tables 4.2.6.8 and 6.1.1.4'
 'Cl' 'Cl' 0.1484 0.1585 'International Tables Vol C Tables 4.2.6.8 and 6.1.1.4'
 'O' 'O' 0.0106 0.0060 'International Tables Vol C Tables 4.2.6.8 and 6.1.1.4'

_shelx_space_group_comment
;
The symmetry employed for this shelxl refinement is uniquely defined
by the following loop, which should always be used as a source of
symmetry information in preference to the above space-group names.
They are only intended as comments.
;
_space_group_crystal_system        'triclinic'
_space_group_IT_number             2
_space_group_name_H-M_alt          'P -1'
_space_group_name_Hall             '-P 1'
loop_
  _space_group_symop_operation_xyz
 'x, y, z'
 '-x, -y, -z'

_cell_length_a                     13.1225(2)
_cell_length_b                     13.2221(3)
_cell_length_c                     18.2905(4)
_cell_angle_alpha                  69.591(2)
_cell_angle_beta                   74.765(2)
_cell_angle_gamma                  78.908(2)
_cell_volume                       2851.92(11)
_cell_formula_units_Z              4
_cell_measurement_reflns_used      30321
_cell_measurement_temperature      293(2)
_cell_measurement_theta_max        31.2670
_cell_measurement_theta_min        2.0710
_shelx_estimated_absorpt_T_max     0.977
_shelx_estimated_absorpt_T_min     0.971
_exptl_absorpt_coefficient_mu      0.178
_exptl_absorpt_correction_T_max    1.00000
_exptl_absorpt_correction_T_min    0.82755
_exptl_absorpt_correction_type     multi-scan
_exptl_absorpt_process_details
;
CrysAlisPro 1.171.41.93a (Rigaku Oxford Diffraction, 2020)
Empirical absorption correction using spherical harmonics,
implemented in SCALE3 ABSPACK scaling algorithm.
;
_exptl_absorpt_special_details     ?
_exptl_crystal_colour              'clear light colourless'
_exptl_crystal_colour_lustre       clear
_exptl_crystal_colour_modifier     light
_exptl_crystal_colour_primary      colourless
_exptl_crystal_density_diffrn      1.302
_exptl_crystal_density_meas        ?
_exptl_crystal_density_method      ?
_exptl_crystal_description         block
_exptl_crystal_F_000               1176
_exptl_crystal_size_max            0.165
_exptl_crystal_size_mid            0.16
_exptl_crystal_size_min            0.13
_exptl_transmission_factor_max     ?
_exptl_transmission_factor_min     ?
_diffrn_reflns_av_R_equivalents    0.0510
_diffrn_reflns_av_unetI/netI       0.0343
_diffrn_reflns_Laue_measured_fraction_full  0.999
_diffrn_reflns_Laue_measured_fraction_max  0.999
_diffrn_reflns_limit_h_max         15
_diffrn_reflns_limit_h_min         -15
_diffrn_reflns_limit_k_max         15
_diffrn_reflns_limit_k_min         -15
_diffrn_reflns_limit_l_max         21
_diffrn_reflns_limit_l_min         -21
_diffrn_reflns_number              44656
_diffrn_reflns_point_group_measured_fraction_full  0.999
_diffrn_reflns_point_group_measured_fraction_max  0.999
_diffrn_reflns_theta_full          25.000
_diffrn_reflns_theta_max           25.000
_diffrn_reflns_theta_min           2.181
_diffrn_ambient_temperature        293(2)
_diffrn_detector                   'CCD plate'
_diffrn_detector_area_resol_mean   ?
_diffrn_measured_fraction_theta_full  0.999
_diffrn_measured_fraction_theta_max  0.999
_diffrn_measurement_details
;
List of Runs (angles in degrees, time in seconds):

  # Type    Start    End  Width  t~exp~   \w     \q     \k     \f   Frames
--------------------------------------------------------------------------
  1  \w   -110.00  25.00   0.50   16.00    --  -20.00   0.00  36.00  270
  2  \w   -110.00  19.00   0.50   16.00    --  -20.00 -72.00  36.00  258
  3  \w    -75.50  19.00   0.50   16.00    --  -20.00 -72.00-180.00  189
  4  \w    -34.50  19.00   0.50   16.00    --  -20.00 -72.00-108.00  107
  5  \w    -44.00 -14.00   0.50   16.00    --  -20.00 -72.00 108.00   60
  6  \w    -22.00   8.00   0.50   16.00    --  -20.00  72.00 -36.00   60
  7  \w    -59.00  70.00   0.50   16.00    --  -20.00  72.00-108.00  258
  8  \w    -92.50  19.00   0.50   16.00    --  -20.00 -72.00 -36.00  223
  9  \w    -59.00  10.50   0.50   16.00    --  -20.00  72.00-180.00  139
 10  \w    -94.00 -55.50   0.50   16.00    --  -20.00   0.00 -36.00   77
;
_diffrn_measurement_device         'abstract diffractometer'
_diffrn_measurement_device_type   
 'dtrek-CrysAlisPro-abstract goniometer imported rigaku-d*trek images'
_diffrn_measurement_method         '\w scans'
_diffrn_orient_matrix_type        
 'CrysAlisPro convention (1999,Acta A55,543-557)'
_diffrn_orient_matrix_UB_11        -0.0562286000
_diffrn_orient_matrix_UB_12        0.0103110000
_diffrn_orient_matrix_UB_13        0.0087765000
_diffrn_orient_matrix_UB_21        -0.0040004000
_diffrn_orient_matrix_UB_22        -0.0554361000
_diffrn_orient_matrix_UB_23        0.0068326000
_diffrn_orient_matrix_UB_31        0.0003162000
_diffrn_orient_matrix_UB_32        -0.0117429000
_diffrn_orient_matrix_UB_33        0.0408601000
_diffrn_radiation_monochromator    graphite
_diffrn_radiation_probe            x-ray
_diffrn_radiation_type             'Mo K\a'
_diffrn_radiation_wavelength       0.71073
_diffrn_source                     'fine-focus sealed X-ray tube'
_diffrn_source_type                'Enhance (Mo) X-ray Source'
_reflns_Friedel_coverage           0.000
_reflns_Friedel_fraction_full      .
_reflns_Friedel_fraction_max       .
_reflns_number_gt                  8531
_reflns_number_total               10045
_reflns_odcompleteness_completeness  92.02
_reflns_odcompleteness_iscentric   1
_reflns_odcompleteness_theta       31.12
_reflns_special_details
;
 Reflections were merged by SHELXL according to the crystal
 class for the calculation of statistics and refinement.
 
 Structure factors included contributions from the .fab file.
 
 _reflns_Friedel_fraction is defined as the number of unique
 Friedel pairs measured divided by the number that would be
 possible theoretically, ignoring centric projections and
 systematic absences.
;
_reflns_threshold_expression       'I > 2\s(I)'
_computing_cell_refinement         'CrysAlisPro 1.171.41.93a (Rigaku OD, 2020)'
_computing_data_collection         'CrysAlisPro 1.171.41.93a (Rigaku OD, 2020)'
_computing_data_reduction          'CrysAlisPro 1.171.41.93a (Rigaku OD, 2020)'
_computing_molecular_graphics      'Olex2 (Dolomanov et al., 2009)'
_computing_publication_material    'Olex2 (Dolomanov et al., 2009)'
_computing_structure_refinement    'ShelXL (Sheldrick, 2015)'
_computing_structure_solution      'ShelXT (Sheldrick, 2015)'
_refine_diff_density_max           1.277
_refine_diff_density_min           -0.718
_refine_diff_density_rms           0.073
_refine_ls_extinction_coef         .
_refine_ls_extinction_method       none
_refine_ls_goodness_of_fit_ref     1.032
_refine_ls_hydrogen_treatment      mixed
_refine_ls_matrix_type             full
_refine_ls_number_parameters       731
_refine_ls_number_reflns           10045
_refine_ls_number_restraints       6
_refine_ls_R_factor_all            0.0569
_refine_ls_R_factor_gt             0.0466
_refine_ls_restrained_S_all        1.081
_refine_ls_shift/su_max            0.001
_refine_ls_shift/su_mean           0.000
_refine_ls_structure_factor_coef   Fsqd
_refine_ls_weighting_details      
 'w=1/[\s^2^(Fo^2^)+(0.0536P)^2^+2.2612P] where P=(Fo^2^+2Fc^2^)/3'
_refine_ls_weighting_scheme        calc
_refine_ls_wR_factor_gt            0.1112
_refine_ls_wR_factor_ref           0.1192
_refine_special_details            ?
_olex2_refinement_description
;
1. Fixed Uiso
 At 1.2 times of:
  All C(H) groups, All C(H,H) groups
 At 1.5 times of:
  All C(H,H,H) groups
2. Uiso/Uaniso restraints and constraints
Uanis(C3) \\sim Ueq: with sigma of 0.001 and sigma for terminal atoms of 0.001
3.a Ternary CH refined with riding coordinates:
 C00P(H00P), C01B(H01B), C01E(H01E), C00N(H00N), C01F(H01F), C017(H017)
3.b Secondary CH2 refined with riding coordinates:
 C00Y(H00A,H00B), C01T(H01A,H01D), C020(H02A,H02B), C023(H02C,H02D), C00F(H00C,
 H00D), C01U(H01L,H01Q), C019(H01T,H01U)
3.c Aromatic/amide H refined with riding coordinates:
 C00L(H00L), C00Q(H00Q), C00R(H00R), C01C(H01C), C01M(H01M), C01O(H01O),
 C01P(H01P), C01R(H01R), C01W(H01W), C01X(H01X), C011(H011), C016(H016),
 C021(H021), C024(H024), C00T(H00T), C01G(H01G), C01H(H01H), C01I(H01I),
 C01J(H01J), C01K(H01K), C01N(H01N), C01S(H01S), C01V(H01V), C01Y(H01Y),
 C01Z(H01Z), C012(H012), C013(H013), C015(H015)
3.d Idealised Me refined as rotating group:
 C026(H02E,H02F,H02G), C027(H02H,H02I,H02J), C025(H02M,H02N,H02O), C3(H3A,H3B,
 H3C)
;
_atom_sites_solution_hydrogens     mixed
_atom_sites_solution_primary       dual
_atom_sites_solution_secondary     ?
loop_
  _atom_site_label
  _atom_site_type_symbol
  _atom_site_fract_x
  _atom_site_fract_y
  _atom_site_fract_z
  _atom_site_U_iso_or_equiv
  _atom_site_adp_type
  _atom_site_occupancy
  _atom_site_site_symmetry_order
  _atom_site_calc_flag
  _atom_site_refinement_flags_posn
  _atom_site_refinement_flags_adp
  _atom_site_refinement_flags_occupancy
  _atom_site_disorder_assembly
  _atom_site_disorder_group
 Cl01 Cl 1.38748(4) 0.46735(5) 0.05151(3) 0.03247(14) Uani 1 1 d . . . . .
 O00B O 0.98340(12) 0.23113(12) 0.21945(9) 0.0299(3) Uani 1 1 d . . . . .
 O00C O 0.69655(11) 0.48984(11) 0.17338(9) 0.0266(3) Uani 1 1 d . . . . .
 O00D O 0.87133(12) 0.70986(12) 0.05043(8) 0.0296(3) Uani 1 1 d . . . . .
 O003 O 0.79600(11) 0.67306(11) 0.28859(8) 0.0206(3) Uani 1 1 d . . . . .
 O007 O 0.69620(10) 0.31654(11) 0.25277(8) 0.0221(3) Uani 1 1 d . . . . .
 O008 O 0.88043(11) 0.29464(12) 0.12879(8) 0.0256(3) Uani 1 1 d . . . . .
 C00I C 0.74153(15) 0.40789(16) 0.21095(11) 0.0186(4) Uani 1 1 d . . . . .
 C00J C 0.77417(17) 0.86318(16) 0.27026(12) 0.0223(4) Uani 1 1 d . . . . .
 C00K C 0.83073(15) 0.58693(16) 0.26078(12) 0.0187(4) Uani 1 1 d . . . . .
 C00L C 1.08280(15) 0.44341(16) 0.07152(11) 0.0186(4) Uani 1 1 d . . . . .
 H00L H 1.043264 0.420875 0.045788 0.022 Uiso 1 1 calc R . . . .
 C00P C 0.82965(16) 0.77613(16) 0.23315(12) 0.0221(4) Uani 1 1 d . . . . .
 H00P H 0.906555 0.773849 0.226487 0.027 Uiso 1 1 calc R . . . .
 C00Q C 0.73139(17) 0.26849(16) 0.41393(12) 0.0223(4) Uani 1 1 d . . . . .
 H00Q H 0.678784 0.325381 0.400195 0.027 Uiso 1 1 calc R . . . .
 C00R C 0.66544(17) 0.86910(17) 0.30187(13) 0.0266(5) Uani 1 1 d . . . . .
 H00R H 0.626016 0.818247 0.301050 0.032 Uiso 1 1 calc R . . . .
 C00S C 0.91484(15) 0.29496(16) 0.19152(12) 0.0204(4) Uani 1 1 d . . . . .
 C00W C 1.03027(15) 0.48242(15) 0.13520(11) 0.0173(4) Uani 1 1 d . . . . .
 C00Y C 0.81482(16) 0.48271(16) 0.32619(11) 0.0205(4) Uani 1 1 d . . . . .
 H00A H 0.739158 0.476811 0.344514 0.025 Uiso 1 1 calc R . . . .
 H00B H 0.841188 0.484419 0.370516 0.025 Uiso 1 1 calc R . . . .
 C01A C 0.85292(16) 0.69941(17) 0.12181(12) 0.0222(4) Uani 1 1 d . . . . .
 C01B C 0.86952(15) 0.38072(15) 0.30349(11) 0.0181(4) Uani 1 1 d . . . . .
 H01B H 0.945569 0.379681 0.299767 0.022 Uiso 1 1 calc R . . . .
 C01C C 0.83218(18) 0.94046(17) 0.27083(12) 0.0267(5) Uani 1 1 d . . . . .
 H01C H 0.904929 0.937093 0.249616 0.032 Uiso 1 1 calc R . . . .
 C01D C 1.24993(15) 0.47109(17) 0.08465(12) 0.0230(4) Uani 1 1 d . . . . .
 C01E C 0.90898(15) 0.49596(15) 0.15659(11) 0.0172(4) Uani 1 1 d . . . . .
 H01E H 0.885438 0.509835 0.107025 0.021 Uiso 1 1 calc R . . . .
 C01M C 1.09163(16) 0.51369(17) 0.17356(12) 0.0223(4) Uani 1 1 d . . . . .
 H01M H 1.058517 0.538457 0.216736 0.027 Uiso 1 1 calc R . . . .
 C01O C 0.70446(19) 0.17536(18) 0.47741(12) 0.0280(5) Uani 1 1 d . . . . .
 H01O H 0.634628 0.171203 0.506114 0.034 Uiso 1 1 calc R . . . .
 C01P C 0.91205(18) 0.19031(17) 0.39276(13) 0.0270(5) Uani 1 1 d . . . . .
 H01P H 0.982513 0.194774 0.365543 0.032 Uiso 1 1 calc R . . . .
 C01Q C 0.86701(15) 0.59521(16) 0.18288(11) 0.0183(4) Uani 1 1 d . . . . .
 C01R C 0.61554(18) 0.95072(18) 0.33466(13) 0.0300(5) Uani 1 1 d . . . . .
 H01R H 0.542925 0.953948 0.356399 0.036 Uiso 1 1 calc R . . . .
 C01T C 0.80513(18) 0.79386(17) 0.15293(12) 0.0260(5) Uani 1 1 d . . . . .
 H01A H 0.728709 0.803454 0.157994 0.031 Uiso 1 1 calc R . . . .
 H01D H 0.832970 0.859680 0.114924 0.031 Uiso 1 1 calc R . . . .
 C01W C 0.78172(19) 1.02269(17) 0.30301(13) 0.0308(5) Uani 1 1 d . . . . .
 H01W H 0.820633 1.074538 0.302979 0.037 Uiso 1 1 calc R . . . .
 C01X C 0.6739(2) 1.02746(17) 0.33501(13) 0.0314(5) Uani 1 1 d . . . . .
 H01X H 0.640358 1.082243 0.356856 0.038 Uiso 1 1 calc R . . . .
 C010 C 0.83563(16) 0.27790(16) 0.37069(11) 0.0196(4) Uani 1 1 d . . . . .
 C011 C 1.20096(16) 0.50852(18) 0.14855(12) 0.0250(5) Uani 1 1 d . . . . .
 H011 H 1.241119 0.529991 0.174436 0.030 Uiso 1 1 calc R . . . .
 C014 C 0.85779(15) 0.39336(15) 0.21775(11) 0.0174(4) Uani 1 1 d . . . . .
 C016 C 1.19184(16) 0.43758(16) 0.04601(12) 0.0211(4) Uani 1 1 d . . . . .
 H016 H 1.225648 0.411560 0.003548 0.025 Uiso 1 1 calc R . . . .
 C020 C 0.58768(16) 0.31792(19) 0.24676(15) 0.0322(5) Uani 1 1 d . . . . .
 H02A H 0.549628 0.389365 0.243650 0.039 Uiso 1 1 calc R . . . .
 H02B H 0.551754 0.265732 0.294041 0.039 Uiso 1 1 calc R . . . .
 C021 C 0.7809(2) 0.08949(18) 0.49776(13) 0.0330(5) Uani 1 1 d . . . . .
 H021 H 0.763055 0.027279 0.540047 0.040 Uiso 1 1 calc R . . . .
 C023 C 0.9322(2) 0.20972(19) 0.09360(14) 0.0363(6) Uani 1 1 d . . . . .
 H02C H 0.917361 0.138760 0.131183 0.044 Uiso 1 1 calc R . . . .
 H02D H 1.008554 0.211921 0.078556 0.044 Uiso 1 1 calc R . . . .
 C024 C 0.8844(2) 0.09674(18) 0.45468(14) 0.0342(5) Uani 1 1 d . . . . .
 H024 H 0.936063 0.038349 0.467321 0.041 Uiso 1 1 calc R . . . .
 C026 C 0.5872(2) 0.2903(2) 0.17406(17) 0.0472(7) Uani 1 1 d . . . . .
 H02E H 0.619489 0.344193 0.127172 0.071 Uiso 1 1 calc GR . . . .
 H02F H 0.515249 0.288708 0.171839 0.071 Uiso 1 1 calc GR . . . .
 H02G H 0.626466 0.220430 0.176600 0.071 Uiso 1 1 calc GR . . . .
 C027 C 0.8871(2) 0.2321(3) 0.02070(17) 0.0541(8) Uani 1 1 d . . . . .
 H02H H 0.900645 0.303363 -0.015144 0.081 Uiso 1 1 calc GR . . . .
 H02I H 0.811782 0.228066 0.036729 0.081 Uiso 1 1 calc GR . . . .
 H02J H 0.920067 0.179127 -0.005726 0.081 Uiso 1 1 calc GR . . . .
 Cl02 Cl 0.45542(4) 0.34125(5) 0.51526(3) 0.03473(15) Uani 1 1 d . . . . .
 O00A O 0.42217(11) 0.75167(12) 0.26319(9) 0.0256(3) Uani 1 1 d . . . . .
 O00E O 0.09846(11) 0.84340(13) 0.17902(9) 0.0294(3) Uani 1 1 d . . . . .
 O004 O -0.04001(10) 0.82246(11) 0.43655(8) 0.0203(3) Uani 1 1 d . . . . .
 O005 O 0.01473(11) 0.54120(11) 0.38016(9) 0.0253(3) Uani 1 1 d . . . . .
 O006 O 0.36618(11) 0.68272(11) 0.18624(8) 0.0234(3) Uani 1 1 d . . . . .
 O009 O 0.26588(11) 0.88420(11) 0.12033(8) 0.0243(3) Uani 1 1 d . . . . .
 C00F C 0.10626(15) 0.89815(16) 0.33902(12) 0.0210(4) Uani 1 1 d . . . . .
 H00C H 0.104475 0.935642 0.376512 0.025 Uiso 1 1 calc R . . . .
 H00D H 0.070088 0.947430 0.297960 0.025 Uiso 1 1 calc R . . . .
 C00G C 0.04651(15) 0.80157(16) 0.38192(11) 0.0190(4) Uani 1 1 d . . . . .
 C00H C -0.00157(15) 0.62453(16) 0.39852(12) 0.0196(4) Uani 1 1 d . . . . .
 C00M C 0.07244(15) 0.70690(16) 0.36558(11) 0.0189(4) Uani 1 1 d . . . . .
 C00N C 0.22276(15) 0.87206(16) 0.29996(12) 0.0190(4) Uani 1 1 d . . . . .
 H00N H 0.261827 0.840172 0.343093 0.023 Uiso 1 1 calc R . . . .
 C00O C 0.27191(16) 0.97531(16) 0.24487(11) 0.0203(4) Uani 1 1 d . . . . .
 C00T C 0.29217(16) 0.50170(16) 0.34534(12) 0.0207(4) Uani 1 1 d . . . . .
 H00T H 0.278387 0.490738 0.301477 0.025 Uiso 1 1 calc R . . . .
 C00U C 0.24710(15) 0.59632(15) 0.36386(11) 0.0179(4) Uani 1 1 d . . . . .
 C00V C 0.37692(16) 0.44013(17) 0.45557(12) 0.0233(4) Uani 1 1 d . . . . .
 C00X C -0.18374(15) 0.76593(16) 0.54610(12) 0.0211(4) Uani 1 1 d . . . . .
 C00Z C 0.35284(16) 0.74114(15) 0.23567(11) 0.0200(4) Uani 1 1 d . . . . .
 C01F C 0.17654(15) 0.68195(16) 0.31228(11) 0.0186(4) Uani 1 1 d . . . . .
 H01F H 0.160515 0.648645 0.276980 0.022 Uiso 1 1 calc R . . . .
 C01G C -0.36500(17) 0.84134(18) 0.64004(14) 0.0288(5) Uani 1 1 d . . . . .
 H01G H -0.425315 0.867151 0.671347 0.035 Uiso 1 1 calc R . . . .
 C01H C 0.37787(16) 0.98477(17) 0.23956(12) 0.0239(4) Uani 1 1 d . . . . .
 H01H H 0.416568 0.930274 0.272929 0.029 Uiso 1 1 calc R . . . .
 C01I C -0.26863(16) 0.82626(16) 0.51241(13) 0.0238(4) Uani 1 1 d . . . . .
 H01I H -0.264678 0.841578 0.458170 0.029 Uiso 1 1 calc R . . . .
 C01J C 0.21526(17) 1.06148(17) 0.19671(13) 0.0260(5) Uani 1 1 d . . . . .
 H01J H 0.143545 1.058945 0.200918 0.031 Uiso 1 1 calc R . . . .
 C01K C -0.35922(17) 0.86379(17) 0.55918(13) 0.0272(5) Uani 1 1 d . . . . .
 H01K H -0.415894 0.903872 0.536384 0.033 Uiso 1 1 calc R . . . .
 C01L C 0.23491(15) 0.78418(15) 0.25720(11) 0.0184(4) Uani 1 1 d . . . . .
 C01N C -0.19108(17) 0.74300(18) 0.62736(13) 0.0263(5) Uani 1 1 d . . . . .
 H01N H -0.135044 0.702047 0.650584 0.032 Uiso 1 1 calc R . . . .
 C01S C -0.28165(17) 0.78091(19) 0.67408(13) 0.0304(5) Uani 1 1 d . . . . .
 H01S H -0.286001 0.765468 0.728388 0.036 Uiso 1 1 calc R . . . .
 C01U C 0.47500(17) 0.63482(18) 0.16382(13) 0.0279(5) Uani 1 1 d . . . . .
 H01L H 0.474054 0.572831 0.147336 0.034 Uiso 1 1 calc R . . . .
 H01Q H 0.508037 0.609484 0.209604 0.034 Uiso 1 1 calc R . . . .
 C01V C 0.42652(18) 1.07398(18) 0.18541(13) 0.0294(5) Uani 1 1 d . . . . .
 H01V H 0.497607 1.078204 0.182093 0.035 Uiso 1 1 calc R . . . .
 C01Y C 0.26373(19) 1.15082(18) 0.14272(13) 0.0321(5) Uani 1 1 d . . . . .
 H01Y H 0.224674 1.206986 0.110715 0.039 Uiso 1 1 calc R . . . .
 C01Z C 0.36963(19) 1.15674(18) 0.13629(13) 0.0321(5) Uani 1 1 d . . . . .
 H01Z H 0.402582 1.215908 0.099210 0.038 Uiso 1 1 calc R . . . .
 C012 C 0.26759(15) 0.60962(16) 0.43075(11) 0.0204(4) Uani 1 1 d . . . . .
 H012 H 0.236441 0.671209 0.445173 0.025 Uiso 1 1 calc R . . . .
 C013 C 0.35691(16) 0.42366(16) 0.39057(12) 0.0231(4) Uani 1 1 d . . . . .
 H013 H 0.386560 0.360905 0.377328 0.028 Uiso 1 1 calc R . . . .
 C015 C 0.33327(16) 0.53311(17) 0.47605(12) 0.0230(4) Uani 1 1 d . . . . .
 H015 H 0.347952 0.543893 0.519674 0.028 Uiso 1 1 calc R . . . .
 C017 C -0.08512(15) 0.72574(16) 0.49544(12) 0.0202(4) Uani 1 1 d . . . . .
 H017 H -0.034302 0.686177 0.529373 0.024 Uiso 1 1 calc R . . . .
 C018 C 0.19013(16) 0.83830(16) 0.18161(12) 0.0208(4) Uani 1 1 d . . . . .
 C019 C -0.10362(15) 0.65220(16) 0.45355(12) 0.0211(4) Uani 1 1 d . . . . .
 H01T H -0.157770 0.688244 0.422814 0.025 Uiso 1 1 calc R . . . .
 H01U H -0.128778 0.585972 0.492925 0.025 Uiso 1 1 calc R . . . .
 C022 C 0.23628(19) 0.9493(2) 0.04495(13) 0.0314(5) Uani 1 1 d . . . . .
 H02K H 0.203(2) 1.021(2) 0.0490(15) 0.038 Uiso 1 1 d R . . . .
 H02L H 0.183(2) 0.911(2) 0.0359(15) 0.038 Uiso 1 1 d R . . . .
 C025 C 0.53892(19) 0.7168(2) 0.09658(15) 0.0443(7) Uani 1 1 d . . . . .
 H02M H 0.506788 0.741037 0.051010 0.066 Uiso 1 1 calc GR . . . .
 H02N H 0.610104 0.684006 0.082704 0.066 Uiso 1 1 calc GR . . . .
 H02O H 0.540601 0.777726 0.113172 0.066 Uiso 1 1 calc GR . . . .
 C3 C 0.3348(3) 0.9569(3) -0.0173(2) 0.0824(11) Uani 1 1 d . U . . .
 H3A H 0.380771 0.998504 -0.009146 0.124 Uiso 1 1 calc GR . . . .
 H3B H 0.317713 0.991735 -0.068866 0.124 Uiso 1 1 calc GR . . . .
 H3C H 0.369984 0.885254 -0.014276 0.124 Uiso 1 1 calc GR . . . .

loop_
  _atom_site_aniso_label
  _atom_site_aniso_U_11
  _atom_site_aniso_U_22
  _atom_site_aniso_U_33
  _atom_site_aniso_U_23
  _atom_site_aniso_U_13
  _atom_site_aniso_U_12
 Cl01 0.0152(2) 0.0450(3) 0.0354(3) -0.0138(3) 0.0009(2) -0.0059(2)
 O00B 0.0276(8) 0.0239(8) 0.0340(8) -0.0097(7) -0.0049(7) 0.0060(7)
 O00C 0.0189(7) 0.0202(8) 0.0381(9) -0.0051(7) -0.0081(6) -0.0012(6)
 O00D 0.0395(9) 0.0264(8) 0.0177(8) -0.0050(6) -0.0013(6) -0.0023(7)
 O003 0.0253(7) 0.0156(7) 0.0205(7) -0.0076(6) -0.0007(6) -0.0032(6)
 O007 0.0166(7) 0.0218(7) 0.0263(7) -0.0040(6) -0.0042(6) -0.0055(6)
 O008 0.0294(8) 0.0269(8) 0.0253(8) -0.0163(6) -0.0011(6) -0.0052(6)
 C00I 0.0181(10) 0.0214(11) 0.0179(10) -0.0100(8) -0.0002(8) -0.0036(8)
 C00J 0.0289(11) 0.0157(10) 0.0208(10) -0.0032(8) -0.0071(9) -0.0019(8)
 C00K 0.0162(9) 0.0184(10) 0.0222(10) -0.0082(8) -0.0020(8) -0.0035(8)
 C00L 0.0201(10) 0.0188(10) 0.0159(9) -0.0043(8) -0.0031(8) -0.0032(8)
 C00P 0.0236(11) 0.0161(10) 0.0233(10) -0.0035(8) -0.0009(8) -0.0053(8)
 C00Q 0.0275(11) 0.0190(10) 0.0212(10) -0.0077(9) -0.0029(9) -0.0050(8)
 C00R 0.0284(12) 0.0236(11) 0.0300(11) -0.0107(9) -0.0071(9) -0.0029(9)
 C00S 0.0187(10) 0.0192(10) 0.0213(10) -0.0066(8) 0.0035(8) -0.0073(8)
 C00W 0.0164(10) 0.0162(10) 0.0158(9) -0.0024(8) 0.0000(8) -0.0032(7)
 C00Y 0.0242(10) 0.0200(10) 0.0177(10) -0.0078(8) -0.0007(8) -0.0054(8)
 C01A 0.0206(10) 0.0224(11) 0.0214(11) -0.0062(9) -0.0008(8) -0.0041(8)
 C01B 0.0170(9) 0.0177(10) 0.0205(10) -0.0062(8) -0.0039(8) -0.0037(8)
 C01C 0.0312(12) 0.0227(11) 0.0253(11) -0.0035(9) -0.0082(9) -0.0058(9)
 C01D 0.0162(10) 0.0256(11) 0.0226(10) -0.0042(9) -0.0004(8) -0.0035(8)
 C01E 0.0167(10) 0.0183(10) 0.0168(9) -0.0067(8) -0.0013(8) -0.0032(8)
 C01M 0.0212(10) 0.0284(11) 0.0183(10) -0.0100(9) -0.0003(8) -0.0055(8)
 C01O 0.0362(12) 0.0264(12) 0.0226(11) -0.0075(9) -0.0003(9) -0.0148(10)
 C01P 0.0274(11) 0.0254(11) 0.0302(12) -0.0061(9) -0.0116(9) -0.0052(9)
 C01Q 0.0151(9) 0.0191(10) 0.0204(10) -0.0067(8) -0.0019(8) -0.0034(8)
 C01R 0.0306(12) 0.0284(12) 0.0313(12) -0.0126(10) -0.0089(10) 0.0049(9)
 C01T 0.0313(12) 0.0196(11) 0.0225(11) -0.0043(9) -0.0022(9) -0.0015(9)
 C01W 0.0472(14) 0.0174(11) 0.0312(12) -0.0060(9) -0.0135(11) -0.0077(10)
 C01X 0.0493(15) 0.0173(11) 0.0287(12) -0.0093(9) -0.0155(11) 0.0075(10)
 C010 0.0270(11) 0.0174(10) 0.0181(10) -0.0072(8) -0.0066(8) -0.0055(8)
 C011 0.0219(11) 0.0328(12) 0.0232(11) -0.0096(9) -0.0052(9) -0.0078(9)
 C014 0.0167(10) 0.0164(10) 0.0192(10) -0.0071(8) -0.0014(8) -0.0026(8)
 C016 0.0214(10) 0.0205(10) 0.0180(10) -0.0060(8) 0.0003(8) -0.0005(8)
 C020 0.0154(10) 0.0269(12) 0.0484(14) -0.0012(11) -0.0073(10) -0.0076(9)
 C021 0.0507(15) 0.0233(12) 0.0259(12) 0.0016(9) -0.0147(11) -0.0151(11)
 C023 0.0464(14) 0.0279(12) 0.0360(13) -0.0217(11) 0.0102(11) -0.0115(11)
 C024 0.0420(14) 0.0230(12) 0.0396(13) -0.0013(10) -0.0246(11) -0.0026(10)
 C026 0.0476(16) 0.0428(15) 0.0588(17) -0.0025(13) -0.0324(14) -0.0191(12)
 C027 0.0501(17) 0.078(2) 0.0552(17) -0.0501(17) 0.0035(14) -0.0222(15)
 Cl02 0.0284(3) 0.0321(3) 0.0380(3) -0.0005(2) -0.0130(2) -0.0018(2)
 O00A 0.0202(7) 0.0258(8) 0.0318(8) -0.0110(7) -0.0047(6) -0.0022(6)
 O00E 0.0228(8) 0.0365(9) 0.0276(8) -0.0072(7) -0.0059(6) -0.0051(6)
 O004 0.0175(7) 0.0186(7) 0.0225(7) -0.0082(6) 0.0035(6) -0.0044(5)
 O005 0.0237(8) 0.0224(8) 0.0323(8) -0.0141(7) -0.0004(6) -0.0058(6)
 O006 0.0213(7) 0.0237(8) 0.0239(7) -0.0114(6) 0.0005(6) 0.0004(6)
 O009 0.0239(8) 0.0255(8) 0.0189(7) -0.0028(6) -0.0016(6) -0.0042(6)
 C00F 0.0200(10) 0.0196(10) 0.0236(10) -0.0101(9) 0.0006(8) -0.0038(8)
 C00G 0.0147(9) 0.0225(10) 0.0189(10) -0.0073(8) -0.0008(8) -0.0024(8)
 C00H 0.0182(10) 0.0202(10) 0.0217(10) -0.0074(8) -0.0054(8) -0.0025(8)
 C00M 0.0187(10) 0.0203(10) 0.0181(10) -0.0072(8) -0.0023(8) -0.0034(8)
 C00N 0.0186(10) 0.0192(10) 0.0205(10) -0.0084(8) -0.0024(8) -0.0036(8)
 C00O 0.0217(10) 0.0193(10) 0.0197(10) -0.0090(8) 0.0016(8) -0.0046(8)
 C00T 0.0230(10) 0.0201(10) 0.0174(10) -0.0063(8) 0.0015(8) -0.0058(8)
 C00U 0.0159(9) 0.0177(10) 0.0181(10) -0.0057(8) 0.0028(8) -0.0061(8)
 C00V 0.0179(10) 0.0238(11) 0.0217(10) 0.0004(9) -0.0009(8) -0.0061(8)
 C00X 0.0180(10) 0.0194(10) 0.0259(11) -0.0096(9) 0.0024(8) -0.0069(8)
 C00Z 0.0206(10) 0.0158(10) 0.0189(10) -0.0021(8) 0.0003(8) -0.0041(8)
 C01F 0.0193(10) 0.0186(10) 0.0202(10) -0.0096(8) -0.0018(8) -0.0039(8)
 C01G 0.0218(11) 0.0272(12) 0.0387(13) -0.0198(10) 0.0092(9) -0.0096(9)
 C01H 0.0227(11) 0.0258(11) 0.0254(11) -0.0130(9) -0.0005(9) -0.0046(8)
 C01I 0.0237(11) 0.0195(11) 0.0240(11) -0.0047(9) 0.0001(9) -0.0038(8)
 C01J 0.0255(11) 0.0227(11) 0.0300(11) -0.0091(9) -0.0036(9) -0.0044(9)
 C01K 0.0216(11) 0.0176(10) 0.0375(13) -0.0075(9) 0.0001(9) -0.0020(8)
 C01L 0.0193(10) 0.0169(10) 0.0179(10) -0.0061(8) -0.0004(8) -0.0028(8)
 C01N 0.0218(11) 0.0332(12) 0.0273(11) -0.0128(10) -0.0022(9) -0.0088(9)
 C01S 0.0279(12) 0.0415(14) 0.0270(11) -0.0196(10) 0.0038(9) -0.0126(10)
 C01U 0.0246(11) 0.0272(12) 0.0295(12) -0.0138(10) -0.0005(9) 0.0046(9)
 C01V 0.0258(11) 0.0333(13) 0.0323(12) -0.0176(10) 0.0060(9) -0.0135(10)
 C01Y 0.0422(14) 0.0213(11) 0.0291(12) -0.0046(10) -0.0044(10) -0.0058(10)
 C01Z 0.0431(14) 0.0259(12) 0.0253(11) -0.0083(10) 0.0072(10) -0.0190(10)
 C012 0.0200(10) 0.0202(10) 0.0204(10) -0.0085(8) 0.0026(8) -0.0063(8)
 C013 0.0227(11) 0.0167(10) 0.0252(11) -0.0065(9) 0.0027(9) -0.0025(8)
 C015 0.0221(10) 0.0281(11) 0.0198(10) -0.0077(9) -0.0013(8) -0.0089(9)
 C017 0.0192(10) 0.0183(10) 0.0208(10) -0.0040(8) -0.0015(8) -0.0045(8)
 C018 0.0227(11) 0.0181(10) 0.0232(10) -0.0105(9) -0.0022(8) -0.0022(8)
 C019 0.0188(10) 0.0193(10) 0.0237(10) -0.0059(8) -0.0004(8) -0.0058(8)
 C022 0.0358(13) 0.0306(13) 0.0225(11) -0.0031(10) -0.0067(10) -0.0008(10)
 C025 0.0297(13) 0.0467(16) 0.0348(13) -0.0045(12) 0.0083(11) 0.0090(11)
 C3 0.0750(13) 0.0825(13) 0.0670(13) -0.0021(9) -0.0135(9) 0.0012(9)

_geom_special_details
;
 All esds (except the esd in the dihedral angle between two l.s. planes)
 are estimated using the full covariance matrix.  The cell esds are taken
 into account individually in the estimation of esds in distances, angles
 and torsion angles; correlations between esds in cell parameters are only
 used when they are defined by crystal symmetry.  An approximate (isotropic)
 treatment of cell esds is used for estimating esds involving l.s. planes.
;
loop_
  _geom_bond_atom_site_label_1
  _geom_bond_atom_site_label_2
  _geom_bond_distance
  _geom_bond_site_symmetry_2
  _geom_bond_publ_flag
 Cl01 C01D 1.743(2) . ?
 O00B C00S 1.196(2) . ?
 O00C C00I 1.201(2) . ?
 O00D C01A 1.226(2) . ?
 O003 C00K 1.359(2) . ?
 O003 C00P 1.454(2) . ?
 O007 C00I 1.338(2) . ?
 O007 C020 1.453(2) . ?
 O008 C00S 1.340(2) . ?
 O008 C023 1.455(2) . ?
 C00I C014 1.533(3) . ?
 C00J C00P 1.509(3) . ?
 C00J C00R 1.390(3) . ?
 C00J C01C 1.391(3) . ?
 C00K C00Y 1.484(3) . ?
 C00K C01Q 1.350(3) . ?
 C00L C00W 1.399(3) . ?
 C00L C016 1.379(3) . ?
 C00P C01T 1.514(3) . ?
 C00Q C01O 1.394(3) . ?
 C00Q C010 1.393(3) . ?
 C00R C01R 1.388(3) . ?
 C00S C014 1.535(3) . ?
 C00W C01E 1.526(3) . ?
 C00W C01M 1.392(3) . ?
 C00Y C01B 1.539(3) . ?
 C01A C01Q 1.455(3) . ?
 C01A C01T 1.511(3) . ?
 C01B C010 1.529(3) . ?
 C01B C014 1.564(3) . ?
 C01C C01W 1.390(3) . ?
 C01D C011 1.382(3) . ?
 C01D C016 1.381(3) . ?
 C01E C01Q 1.510(3) . ?
 C01E C014 1.562(3) . ?
 C01M C011 1.383(3) . ?
 C01O C021 1.377(3) . ?
 C01P C010 1.396(3) . ?
 C01P C024 1.387(3) . ?
 C01R C01X 1.387(3) . ?
 C01W C01X 1.380(3) . ?
 C020 C026 1.498(4) . ?
 C021 C024 1.382(3) . ?
 C023 C027 1.513(4) . ?
 Cl02 C00V 1.743(2) . ?
 O00A C00Z 1.199(2) . ?
 O00E C018 1.204(2) . ?
 O004 C00G 1.356(2) . ?
 O004 C017 1.463(2) . ?
 O005 C00H 1.226(2) . ?
 O006 C00Z 1.340(2) . ?
 O006 C01U 1.461(2) . ?
 O009 C018 1.336(2) . ?
 O009 C022 1.455(3) . ?
 C00F C00G 1.491(3) . ?
 C00F C00N 1.537(3) . ?
 C00G C00M 1.347(3) . ?
 C00H C00M 1.461(3) . ?
 C00H C019 1.517(3) . ?
 C00M C01F 1.509(3) . ?
 C00N C00O 1.527(3) . ?
 C00N C01L 1.576(3) . ?
 C00O C01H 1.395(3) . ?
 C00O C01J 1.395(3) . ?
 C00T C00U 1.391(3) . ?
 C00T C013 1.381(3) . ?
 C00U C01F 1.530(3) . ?
 C00U C012 1.393(3) . ?
 C00V C013 1.377(3) . ?
 C00V C015 1.385(3) . ?
 C00X C01I 1.390(3) . ?
 C00X C01N 1.390(3) . ?
 C00X C017 1.505(3) . ?
 C00Z C01L 1.540(3) . ?
 C01F C01L 1.572(3) . ?
 C01G C01K 1.387(3) . ?
 C01G C01S 1.377(3) . ?
 C01H C01V 1.387(3) . ?
 C01I C01K 1.388(3) . ?
 C01J C01Y 1.386(3) . ?
 C01L C018 1.531(3) . ?
 C01N C01S 1.389(3) . ?
 C01U C025 1.507(3) . ?
 C01V C01Z 1.384(3) . ?
 C01Y C01Z 1.379(3) . ?
 C012 C015 1.381(3) . ?
 C017 C019 1.516(3) . ?
 C022 C3 1.474(4) . ?

loop_
  _geom_angle_atom_site_label_1
  _geom_angle_atom_site_label_2
  _geom_angle_atom_site_label_3
  _geom_angle
  _geom_angle_site_symmetry_1
  _geom_angle_site_symmetry_3
  _geom_angle_publ_flag
 C00K O003 C00P 114.91(14) . . ?
 C00I O007 C020 115.99(15) . . ?
 C00S O008 C023 116.01(17) . . ?
 O00C C00I O007 124.17(18) . . ?
 O00C C00I C014 125.00(18) . . ?
 O007 C00I C014 110.82(16) . . ?
 C00R C00J C00P 120.99(18) . . ?
 C00R C00J C01C 119.48(19) . . ?
 C01C C00J C00P 119.51(19) . . ?
 O003 C00K C00Y 111.26(16) . . ?
 C01Q C00K O003 124.32(18) . . ?
 C01Q C00K C00Y 124.21(17) . . ?
 C016 C00L C00W 121.55(18) . . ?
 O003 C00P C00J 107.35(15) . . ?
 O003 C00P C01T 109.55(16) . . ?
 C00J C00P C01T 113.37(17) . . ?
 C010 C00Q C01O 121.2(2) . . ?
 C01R C00R C00J 120.2(2) . . ?
 O00B C00S O008 124.62(18) . . ?
 O00B C00S C014 125.89(18) . . ?
 O008 C00S C014 109.39(16) . . ?
 C00L C00W C01E 119.39(17) . . ?
 C01M C00W C00L 117.98(17) . . ?
 C01M C00W C01E 122.51(17) . . ?
 C00K C00Y C01B 114.89(16) . . ?
 O00D C01A C01Q 123.11(18) . . ?
 O00D C01A C01T 121.59(18) . . ?
 C01Q C01A C01T 115.12(17) . . ?
 C00Y C01B C014 109.73(15) . . ?
 C010 C01B C00Y 110.68(15) . . ?
 C010 C01B C014 117.72(15) . . ?
 C01W C01C C00J 120.2(2) . . ?
 C011 C01D Cl01 119.40(16) . . ?
 C016 C01D Cl01 119.34(15) . . ?
 C016 C01D C011 121.26(18) . . ?
 C00W C01E C014 114.90(15) . . ?
 C01Q C01E C00W 111.12(15) . . ?
 C01Q C01E C014 111.40(15) . . ?
 C011 C01M C00W 121.11(18) . . ?
 C021 C01O C00Q 120.2(2) . . ?
 C024 C01P C010 121.0(2) . . ?
 C00K C01Q C01A 119.88(17) . . ?
 C00K C01Q C01E 121.41(18) . . ?
 C01A C01Q C01E 118.20(17) . . ?
 C01X C01R C00R 120.0(2) . . ?
 C01A C01T C00P 111.68(17) . . ?
 C01X C01W C01C 120.0(2) . . ?
 C01W C01X C01R 120.1(2) . . ?
 C00Q C010 C01B 122.86(18) . . ?
 C00Q C010 C01P 117.61(19) . . ?
 C01P C010 C01B 119.48(18) . . ?
 C01D C011 C01M 119.27(19) . . ?
 C00I C014 C00S 108.10(15) . . ?
 C00I C014 C01B 112.80(15) . . ?
 C00I C014 C01E 107.14(15) . . ?
 C00S C014 C01B 111.43(16) . . ?
 C00S C014 C01E 107.54(15) . . ?
 C01E C014 C01B 109.62(15) . . ?
 C00L C016 C01D 118.82(18) . . ?
 O007 C020 C026 110.21(19) . . ?
 C01O C021 C024 119.3(2) . . ?
 O008 C023 C027 106.0(2) . . ?
 C021 C024 C01P 120.6(2) . . ?
 C00G O004 C017 114.54(14) . . ?
 C00Z O006 C01U 115.04(16) . . ?
 C018 O009 C022 118.47(17) . . ?
 C00G C00F C00N 114.66(16) . . ?
 O004 C00G C00F 111.75(16) . . ?
 C00M C00G O004 124.14(18) . . ?
 C00M C00G C00F 124.03(17) . . ?
 O005 C00H C00M 122.67(18) . . ?
 O005 C00H C019 121.94(18) . . ?
 C00M C00H C019 115.29(16) . . ?
 C00G C00M C00H 120.40(17) . . ?
 C00G C00M C01F 122.22(18) . . ?
 C00H C00M C01F 117.37(16) . . ?
 C00F C00N C01L 111.57(15) . . ?
 C00O C00N C00F 111.21(16) . . ?
 C00O C00N C01L 112.88(15) . . ?
 C01H C00O C00N 120.19(18) . . ?
 C01J C00O C00N 122.27(18) . . ?
 C01J C00O C01H 117.51(19) . . ?
 C013 C00T C00U 121.55(18) . . ?
 C00T C00U C01F 120.47(17) . . ?
 C00T C00U C012 117.95(18) . . ?
 C012 C00U C01F 121.58(17) . . ?
 C013 C00V Cl02 119.95(16) . . ?
 C013 C00V C015 121.13(19) . . ?
 C015 C00V Cl02 118.90(16) . . ?
 C01I C00X C017 120.57(18) . . ?
 C01N C00X C01I 119.14(19) . . ?
 C01N C00X C017 120.29(19) . . ?
 O00A C00Z O006 124.31(18) . . ?
 O00A C00Z C01L 125.17(18) . . ?
 O006 C00Z C01L 110.34(16) . . ?
 C00M C01F C00U 108.71(16) . . ?
 C00M C01F C01L 114.61(16) . . ?
 C00U C01F C01L 112.25(15) . . ?
 C01S C01G C01K 120.2(2) . . ?
 C01V C01H C00O 121.2(2) . . ?
 C01K C01I C00X 120.5(2) . . ?
 C01Y C01J C00O 121.3(2) . . ?
 C01G C01K C01I 119.8(2) . . ?
 C00Z C01L C00N 110.07(15) . . ?
 C00Z C01L C01F 105.74(15) . . ?
 C01F C01L C00N 112.55(15) . . ?
 C018 C01L C00N 107.79(15) . . ?
 C018 C01L C00Z 110.36(15) . . ?
 C018 C01L C01F 110.34(16) . . ?
 C01S C01N C00X 120.4(2) . . ?
 C01G C01S C01N 120.1(2) . . ?
 O006 C01U C025 110.64(17) . . ?
 C01Z C01V C01H 120.2(2) . . ?
 C01Z C01Y C01J 120.2(2) . . ?
 C01Y C01Z C01V 119.5(2) . . ?
 C015 C012 C00U 121.28(18) . . ?
 C00V C013 C00T 119.03(18) . . ?
 C012 C015 C00V 119.05(18) . . ?
 O004 C017 C00X 106.31(15) . . ?
 O004 C017 C019 110.01(15) . . ?
 C00X C017 C019 114.60(16) . . ?
 O00E C018 O009 125.04(19) . . ?
 O00E C018 C01L 124.62(18) . . ?
 O009 C018 C01L 110.23(16) . . ?
 C017 C019 C00H 110.41(16) . . ?
 O009 C022 C3 106.7(2) . . ?

_smtbx_masks_special_details       ?
loop_
  _smtbx_masks_void_nr
  _smtbx_masks_void_average_x
  _smtbx_masks_void_average_y
  _smtbx_masks_void_average_z
  _smtbx_masks_void_volume
  _smtbx_masks_void_count_electrons
  _smtbx_masks_void_content
 1 0.000 0.000 0.000 30.4 1.4 ?
 2 0.325 0.700 0.041 8.8 1.0 ?
 3 0.428 0.428 0.668 16.5 1.6 ?
 4 0.572 0.572 0.332 16.5 1.6 ?
 5 0.675 0.300 0.959 8.8 1.0 ?

_smtbx_masks_void_probe_radius     1.2
_smtbx_masks_void_truncation_radius  1.2
_shelx_res_file
;
TITL inn-dn-349-b_mo_autored_a.res in P-1
    inn-dn-349-b_mo_autored.res
    created by SHELXL-2018/3 at 19:03:38 on 26-Apr-2024
REM Old TITL INN-DN-349-B_Mo_autored in P-1
REM SHELXT solution in P-1: R1 0.161, Rweak 0.008, Alpha 0.040
REM <I/s> 0.000 for 0 systematic absences, Orientation as input
REM Formula found by SHELXT: C66 O12 Cl2
CELL 0.71073 13.1225 13.2221 18.2905 69.591 74.765 78.908
ZERR 4 0.0002 0.0003 0.0004 0.002 0.002 0.002
LATT 1
SFAC C H Cl O
UNIT 132 124 4 24
ISOR 0.001 0.001 C3

L.S. 40 0 0
PLAN  4
SIZE 0.13 0.16 0.165
BOND
list 4
ABIN
fmap 2 53
acta
OMIT -3 50
OMIT -1 1 2
OMIT 0 1 0
OMIT 1 0 0
OMIT 1 1 1
OMIT 1 0 1
OMIT 0 1 1
OMIT -6 0 21
REM <olex2.extras>
REM <HklSrc "%.\\INN-DN-349-B_Mo_autored.hkl">
REM </olex2.extras>

WGHT    0.053600    2.261200
FVAR       0.40969
CL01  3    1.387483    0.467353    0.051507    11.00000    0.01522    0.04501 =
         0.03541   -0.01377    0.00086   -0.00585
O00B  4    0.983403    0.231133    0.219447    11.00000    0.02756    0.02391 =
         0.03405   -0.00974   -0.00488    0.00598
O00C  4    0.696554    0.489840    0.173376    11.00000    0.01893    0.02019 =
         0.03809   -0.00514   -0.00812   -0.00124
O00D  4    0.871325    0.709856    0.050430    11.00000    0.03947    0.02643 =
         0.01772   -0.00497   -0.00129   -0.00229
O003  4    0.796004    0.673057    0.288591    11.00000    0.02526    0.01564 =
         0.02046   -0.00759   -0.00075   -0.00323
O007  4    0.696195    0.316543    0.252768    11.00000    0.01662    0.02177 =
         0.02627   -0.00397   -0.00420   -0.00545
O008  4    0.880432    0.294637    0.128792    11.00000    0.02941    0.02690 =
         0.02526   -0.01633   -0.00112   -0.00519
C00I  1    0.741532    0.407894    0.210949    11.00000    0.01813    0.02136 =
         0.01786   -0.01002   -0.00024   -0.00360
C00J  1    0.774166    0.863185    0.270259    11.00000    0.02894    0.01574 =
         0.02081   -0.00319   -0.00711   -0.00189
C00K  1    0.830729    0.586934    0.260782    11.00000    0.01624    0.01844 =
         0.02222   -0.00823   -0.00199   -0.00349
C00L  1    1.082798    0.443406    0.071518    11.00000    0.02012    0.01876 =
         0.01587   -0.00430   -0.00309   -0.00319
AFIX  43
H00L  2    1.043264    0.420875    0.045788    11.00000   -1.20000
AFIX   0
C00P  1    0.829650    0.776134    0.233155    11.00000    0.02364    0.01607 =
         0.02326   -0.00349   -0.00088   -0.00531
AFIX  13
H00P  2    0.906555    0.773849    0.226487    11.00000   -1.20000
AFIX   0
C00Q  1    0.731388    0.268495    0.413926    11.00000    0.02746    0.01901 =
         0.02123   -0.00769   -0.00286   -0.00499
AFIX  43
H00Q  2    0.678784    0.325381    0.400195    11.00000   -1.20000
AFIX   0
C00R  1    0.665436    0.869102    0.301870    11.00000    0.02843    0.02364 =
         0.03001   -0.01067   -0.00712   -0.00294
AFIX  43
H00R  2    0.626016    0.818247    0.301050    11.00000   -1.20000
AFIX   0
C00S  1    0.914839    0.294958    0.191522    11.00000    0.01866    0.01917 =
         0.02131   -0.00662    0.00346   -0.00734
C00W  1    1.030267    0.482422    0.135203    11.00000    0.01639    0.01619 =
         0.01584   -0.00240   -0.00005   -0.00319
C00Y  1    0.814820    0.482708    0.326187    11.00000    0.02417    0.02000 =
         0.01767   -0.00775   -0.00068   -0.00537
AFIX  23
H00A  2    0.739158    0.476811    0.344514    11.00000   -1.20000
H00B  2    0.841188    0.484419    0.370516    11.00000   -1.20000
AFIX   0
C01A  1    0.852923    0.699414    0.121809    11.00000    0.02061    0.02242 =
         0.02144   -0.00616   -0.00078   -0.00413
C01B  1    0.869519    0.380721    0.303494    11.00000    0.01704    0.01768 =
         0.02046   -0.00622   -0.00395   -0.00368
AFIX  13
H01B  2    0.945569    0.379681    0.299767    11.00000   -1.20000
AFIX   0
C01C  1    0.832180    0.940457    0.270827    11.00000    0.03116    0.02266 =
         0.02530   -0.00347   -0.00815   -0.00579
AFIX  43
H01C  2    0.904929    0.937093    0.249616    11.00000   -1.20000
AFIX   0
C01D  1    1.249926    0.471093    0.084652    11.00000    0.01623    0.02564 =
         0.02264   -0.00419   -0.00043   -0.00346
C01E  1    0.908985    0.495965    0.156589    11.00000    0.01668    0.01834 =
         0.01678   -0.00671   -0.00132   -0.00321
AFIX  13
H01E  2    0.885438    0.509835    0.107025    11.00000   -1.20000
AFIX   0
C01M  1    1.091631    0.513686    0.173565    11.00000    0.02118    0.02842 =
         0.01828   -0.00996   -0.00033   -0.00548
AFIX  43
H01M  2    1.058517    0.538457    0.216736    11.00000   -1.20000
AFIX   0
C01O  1    0.704463    0.175362    0.477406    11.00000    0.03617    0.02644 =
         0.02262   -0.00755   -0.00033   -0.01482
AFIX  43
H01O  2    0.634628    0.171203    0.506114    11.00000   -1.20000
AFIX   0
C01P  1    0.912050    0.190310    0.392764    11.00000    0.02741    0.02541 =
         0.03024   -0.00606   -0.01156   -0.00518
AFIX  43
H01P  2    0.982513    0.194774    0.365543    11.00000   -1.20000
AFIX   0
C01Q  1    0.867008    0.595214    0.182880    11.00000    0.01513    0.01913 =
         0.02043   -0.00675   -0.00192   -0.00338
C01R  1    0.615536    0.950722    0.334659    11.00000    0.03063    0.02842 =
         0.03134   -0.01257   -0.00889    0.00488
AFIX  43
H01R  2    0.542925    0.953948    0.356399    11.00000   -1.20000
AFIX   0
C01T  1    0.805135    0.793862    0.152927    11.00000    0.03132    0.01962 =
         0.02253   -0.00429   -0.00225   -0.00146
AFIX  23
H01A  2    0.728709    0.803454    0.157994    11.00000   -1.20000
H01D  2    0.832970    0.859680    0.114924    11.00000   -1.20000
AFIX   0
C01W  1    0.781718    1.022694    0.303012    11.00000    0.04716    0.01743 =
         0.03121   -0.00600   -0.01351   -0.00773
AFIX  43
H01W  2    0.820633    1.074538    0.302979    11.00000   -1.20000
AFIX   0
C01X  1    0.673920    1.027461    0.335011    11.00000    0.04932    0.01731 =
         0.02866   -0.00928   -0.01550    0.00754
AFIX  43
H01X  2    0.640358    1.082243    0.356856    11.00000   -1.20000
AFIX   0
C010  1    0.835630    0.277903    0.370694    11.00000    0.02700    0.01744 =
         0.01813   -0.00725   -0.00660   -0.00552
C011  1    1.200964    0.508518    0.148548    11.00000    0.02186    0.03277 =
         0.02320   -0.00957   -0.00523   -0.00777
AFIX  43
H011  2    1.241119    0.529991    0.174436    11.00000   -1.20000
AFIX   0
C014  1    0.857788    0.393359    0.217753    11.00000    0.01665    0.01642 =
         0.01924   -0.00711   -0.00138   -0.00264
C016  1    1.191838    0.437583    0.046008    11.00000    0.02140    0.02051 =
         0.01803   -0.00603    0.00027   -0.00047
AFIX  43
H016  2    1.225648    0.411560    0.003548    11.00000   -1.20000
AFIX   0
C020  1    0.587679    0.317919    0.246764    11.00000    0.01535    0.02686 =
         0.04838   -0.00119   -0.00733   -0.00763
AFIX  23
H02A  2    0.549628    0.389365    0.243650    11.00000   -1.20000
H02B  2    0.551754    0.265732    0.294041    11.00000   -1.20000
AFIX   0
C021  1    0.780911    0.089488    0.497760    11.00000    0.05071    0.02328 =
         0.02590    0.00158   -0.01466   -0.01514
AFIX  43
H021  2    0.763055    0.027279    0.540047    11.00000   -1.20000
AFIX   0
C023  1    0.932213    0.209715    0.093596    11.00000    0.04636    0.02793 =
         0.03604   -0.02175    0.01020   -0.01155
AFIX  23
H02C  2    0.917361    0.138760    0.131183    11.00000   -1.20000
H02D  2    1.008554    0.211921    0.078556    11.00000   -1.20000
AFIX   0
C024  1    0.884445    0.096738    0.454679    11.00000    0.04201    0.02296 =
         0.03963   -0.00131   -0.02455   -0.00255
AFIX  43
H024  2    0.936063    0.038349    0.467321    11.00000   -1.20000
AFIX   0
C026  1    0.587176    0.290335    0.174064    11.00000    0.04762    0.04278 =
         0.05880   -0.00255   -0.03242   -0.01907
AFIX 137
H02E  2    0.619489    0.344193    0.127172    11.00000   -1.50000
H02F  2    0.515249    0.288708    0.171839    11.00000   -1.50000
H02G  2    0.626466    0.220430    0.176600    11.00000   -1.50000
AFIX   0
C027  1    0.887051    0.232114    0.020704    11.00000    0.05012    0.07844 =
         0.05517   -0.05008    0.00351   -0.02215
AFIX 137
H02H  2    0.900645    0.303363   -0.015144    11.00000   -1.50000
H02I  2    0.811782    0.228066    0.036729    11.00000   -1.50000
H02J  2    0.920067    0.179127   -0.005726    11.00000   -1.50000
AFIX   0

CL02  3    0.455424    0.341246    0.515257    11.00000    0.02843    0.03208 =
         0.03797   -0.00054   -0.01300   -0.00180
O00A  4    0.422169    0.751666    0.263190    11.00000    0.02017    0.02584 =
         0.03180   -0.01098   -0.00471   -0.00219
O00E  4    0.098464    0.843400    0.179021    11.00000    0.02275    0.03653 =
         0.02760   -0.00720   -0.00588   -0.00508
O004  4   -0.040009    0.822457    0.436549    11.00000    0.01752    0.01860 =
         0.02253   -0.00825    0.00353   -0.00437
O005  4    0.014732    0.541204    0.380160    11.00000    0.02366    0.02236 =
         0.03228   -0.01406   -0.00040   -0.00579
O006  4    0.366184    0.682715    0.186238    11.00000    0.02128    0.02370 =
         0.02386   -0.01137    0.00048    0.00035
O009  4    0.265883    0.884198    0.120335    11.00000    0.02387    0.02553 =
         0.01894   -0.00275   -0.00158   -0.00417
C00F  1    0.106260    0.898146    0.339017    11.00000    0.01995    0.01961 =
         0.02359   -0.01007    0.00065   -0.00379
AFIX  23
H00C  2    0.104475    0.935642    0.376512    11.00000   -1.20000
H00D  2    0.070088    0.947430    0.297960    11.00000   -1.20000
AFIX   0
C00G  1    0.046512    0.801569    0.381922    11.00000    0.01475    0.02253 =
         0.01885   -0.00727   -0.00080   -0.00236
C00H  1   -0.001569    0.624532    0.398522    11.00000    0.01824    0.02023 =
         0.02175   -0.00736   -0.00537   -0.00247
C00M  1    0.072438    0.706903    0.365579    11.00000    0.01873    0.02032 =
         0.01809   -0.00719   -0.00234   -0.00337
C00N  1    0.222755    0.872064    0.299963    11.00000    0.01864    0.01919 =
         0.02048   -0.00842   -0.00241   -0.00359
AFIX  13
H00N  2    0.261827    0.840172    0.343093    11.00000   -1.20000
AFIX   0
C00O  1    0.271914    0.975309    0.244867    11.00000    0.02172    0.01926 =
         0.01971   -0.00902    0.00158   -0.00455
C00T  1    0.292171    0.501700    0.345342    11.00000    0.02295    0.02014 =
         0.01739   -0.00626    0.00145   -0.00578
AFIX  43
H00T  2    0.278387    0.490738    0.301477    11.00000   -1.20000
AFIX   0
C00U  1    0.247096    0.596323    0.363863    11.00000    0.01593    0.01765 =
         0.01811   -0.00574    0.00278   -0.00611
C00V  1    0.376923    0.440128    0.455574    11.00000    0.01785    0.02378 =
         0.02168    0.00039   -0.00089   -0.00614
C00X  1   -0.183742    0.765930    0.546098    11.00000    0.01797    0.01942 =
         0.02589   -0.00961    0.00238   -0.00691
C00Z  1    0.352836    0.741143    0.235670    11.00000    0.02064    0.01580 =
         0.01889   -0.00206    0.00029   -0.00415
C01F  1    0.176540    0.681951    0.312283    11.00000    0.01927    0.01856 =
         0.02024   -0.00960   -0.00177   -0.00394
AFIX  13
H01F  2    0.160515    0.648645    0.276980    11.00000   -1.20000
AFIX   0
C01G  1   -0.365004    0.841335    0.640043    11.00000    0.02182    0.02715 =
         0.03873   -0.01982    0.00919   -0.00960
AFIX  43
H01G  2   -0.425315    0.867151    0.671347    11.00000   -1.20000
AFIX   0
C01H  1    0.377874    0.984767    0.239559    11.00000    0.02266    0.02576 =
         0.02542   -0.01302   -0.00049   -0.00455
AFIX  43
H01H  2    0.416568    0.930274    0.272929    11.00000   -1.20000
AFIX   0
C01I  1   -0.268632    0.826264    0.512413    11.00000    0.02371    0.01951 =
         0.02396   -0.00470    0.00009   -0.00383
AFIX  43
H01I  2   -0.264678    0.841578    0.458170    11.00000   -1.20000
AFIX   0
C01J  1    0.215256    1.061483    0.196714    11.00000    0.02548    0.02269 =
         0.03000   -0.00912   -0.00362   -0.00442
AFIX  43
H01J  2    0.143545    1.058945    0.200918    11.00000   -1.20000
AFIX   0
C01K  1   -0.359225    0.863791    0.559179    11.00000    0.02157    0.01764 =
         0.03755   -0.00751    0.00010   -0.00199
AFIX  43
H01K  2   -0.415894    0.903872    0.536384    11.00000   -1.20000
AFIX   0
C01L  1    0.234912    0.784184    0.257197    11.00000    0.01929    0.01690 =
         0.01789   -0.00609   -0.00045   -0.00279
C01N  1   -0.191082    0.742999    0.627361    11.00000    0.02181    0.03323 =
         0.02730   -0.01281   -0.00217   -0.00876
AFIX  43
H01N  2   -0.135044    0.702047    0.650584    11.00000   -1.20000
AFIX   0
C01S  1   -0.281646    0.780906    0.674079    11.00000    0.02790    0.04153 =
         0.02702   -0.01964    0.00375   -0.01260
AFIX  43
H01S  2   -0.286001    0.765468    0.728388    11.00000   -1.20000
AFIX   0
C01U  1    0.474996    0.634818    0.163815    11.00000    0.02462    0.02721 =
         0.02954   -0.01379   -0.00046    0.00456
AFIX  23
H01L  2    0.474054    0.572831    0.147336    11.00000   -1.20000
H01Q  2    0.508037    0.609484    0.209604    11.00000   -1.20000
AFIX   0
C01V  1    0.426522    1.073980    0.185407    11.00000    0.02579    0.03325 =
         0.03235   -0.01764    0.00599   -0.01350
AFIX  43
H01V  2    0.497607    1.078204    0.182093    11.00000   -1.20000
AFIX   0
C01Y  1    0.263728    1.150820    0.142723    11.00000    0.04222    0.02133 =
         0.02912   -0.00464   -0.00442   -0.00579
AFIX  43
H01Y  2    0.224674    1.206986    0.110715    11.00000   -1.20000
AFIX   0
C01Z  1    0.369633    1.156740    0.136286    11.00000    0.04311    0.02589 =
         0.02526   -0.00828    0.00723   -0.01895
AFIX  43
H01Z  2    0.402582    1.215908    0.099210    11.00000   -1.20000
AFIX   0
C012  1    0.267587    0.609622    0.430746    11.00000    0.02000    0.02020 =
         0.02042   -0.00851    0.00265   -0.00635
AFIX  43
H012  2    0.236441    0.671209    0.445173    11.00000   -1.20000
AFIX   0
C013  1    0.356914    0.423656    0.390574    11.00000    0.02274    0.01669 =
         0.02521   -0.00652    0.00266   -0.00247
AFIX  43
H013  2    0.386560    0.360905    0.377328    11.00000   -1.20000
AFIX   0
C015  1    0.333266    0.533110    0.476049    11.00000    0.02212    0.02811 =
         0.01976   -0.00768   -0.00134   -0.00891
AFIX  43
H015  2    0.347952    0.543893    0.519674    11.00000   -1.20000
AFIX   0
C017  1   -0.085117    0.725737    0.495437    11.00000    0.01918    0.01828 =
         0.02082   -0.00399   -0.00154   -0.00455
AFIX  13
H017  2   -0.034302    0.686177    0.529373    11.00000   -1.20000
AFIX   0
C018  1    0.190128    0.838298    0.181611    11.00000    0.02275    0.01810 =
         0.02321   -0.01053   -0.00222   -0.00216
C019  1   -0.103619    0.652200    0.453549    11.00000    0.01883    0.01932 =
         0.02368   -0.00593   -0.00040   -0.00582
AFIX  23
H01T  2   -0.157770    0.688244    0.422814    11.00000   -1.20000
H01U  2   -0.128778    0.585972    0.492925    11.00000   -1.20000
AFIX   0
C022  1    0.236282    0.949271    0.044952    11.00000    0.03578    0.03065 =
         0.02254   -0.00307   -0.00669   -0.00084
H02K  2    0.203269    1.021081    0.049026    11.00000   -1.20000
H02L  2    0.182832    0.911266    0.035854    11.00000   -1.20000
C025  1    0.538920    0.716836    0.096577    11.00000    0.02970    0.04674 =
         0.03482   -0.00446    0.00832    0.00901
AFIX 137
H02M  2    0.506788    0.741037    0.051010    11.00000   -1.50000
H02N  2    0.610104    0.684006    0.082704    11.00000   -1.50000
H02O  2    0.540601    0.777726    0.113172    11.00000   -1.50000
AFIX   0
C3    1    0.334774    0.956852   -0.017257    11.00000    0.07498    0.08251 =
         0.06696   -0.00206   -0.01352    0.00117
AFIX 137
H3A   2    0.380771    0.998504   -0.009146    11.00000   -1.50000
H3B   2    0.317713    0.991735   -0.068866    11.00000   -1.50000
H3C   2    0.369984    0.885254   -0.014276    11.00000   -1.50000
AFIX   0
HKLF 4


REM  inn-dn-349-b_mo_autored_a.res in P-1
REM wR2 = 0.1192, GooF = S = 1.032, Restrained GooF = 1.081 for all data
REM R1 = 0.0466 for 8531 Fo > 4sig(Fo) and 0.0569 for all 10045 data
REM 731 parameters refined using 6 restraints

END

WGHT      0.0535      2.2627

REM Highest difference peak  1.277,  deepest hole -0.718,  1-sigma level  0.073
Q1    1   0.3454  0.9997 -0.0023  11.00000  0.05    1.28
Q2    1   0.3186  0.9203 -0.0238  11.00000  0.05    0.97
Q3    1   0.9038  0.1628  0.0613  11.00000  0.05    0.39
Q4    1   0.4028  1.0975  0.1449  11.00000  0.05    0.25
;
_shelx_res_checksum                10677
_shelx_hkl_file
;
   0   0  -2 1600.20    9.90
   0   0  -2 1566.15   10.19
   0   0  -2 1521.70   10.68
   0   0   2 1518.32   11.85
   0   0   3 1345.44   11.24
   0   0   3 1292.19   11.17
   0   0  -3 1364.15   11.54
   0   0  -3 1338.54   11.28
   0   0  -3 1318.43   12.15
   0   0   3   53.27    3.03
   0   0  -4   34.26    2.14
   0   0  -4   38.75    2.26
   0   0   4   36.97    2.19
   0   0   4   36.57    2.20
   0   0  -4   38.05    2.43
   0   0   4   36.88    2.30
   0   0  -4   31.96    2.44
   0   0  -5   25.55    2.23
   0   0   5   26.44    2.19
   0   0   5   21.21    1.87
   0   0   5   24.15    1.96
   0   0  -5   23.86    1.98
   0   0  -5   28.66    2.13
   0   0   5   24.54    1.24
   0   0  -5   22.95    2.33
   0   0   6  733.90   12.69
   0   0  -6  739.66   13.12
   0   0   6  710.64   14.06
   0   0  -6  725.02   14.15
   0   0   6  737.25   11.73
   0   0   6  740.48   11.70
   0   0  -6  710.49   11.88
   0   0  -6  759.67   12.06
   0   0   6  736.31    7.42
   0   0  -7  186.68    7.15
   0   0   7  176.96    6.76
   0   0  -7  179.49    7.84
   0   0  -7  166.58    7.27
   0   0  -7  167.28    6.27
   0   0   7  169.01    6.14
   0   0  -7  176.38    6.51
   0   0   7  169.75    3.79
   0   0  -8    6.31    1.62
   0   0   8    4.57    1.16
   0   0  -8    3.92    1.37
   0   0  -8    4.18    1.42
   0   0   8    5.47    1.31
   0   0  -8    4.71    1.19
   0   0  -8    3.30    1.14
   0   0   8    4.11    0.63
   0   0   9  559.65   13.89
   0   0  -9  599.98    7.09
   0   0  -9  592.73   16.32
   0   0  -9  541.47   15.11
   0   0  -9  590.76   13.28
   0   0   9  590.36   12.99
   0   0  -9  597.59   13.58
   0   0   9  581.29    7.47
   0   0  10  226.70    4.61
   0   0 -10  240.86    4.47
   0   0  10  227.16    9.32
   0   0 -10  239.71   10.95
   0   0 -10  228.13   10.65
   0   0 -10  223.00    8.66
   0   0  10  229.51    8.55
   0   0 -10  235.34    8.81
   0   0 -11    0.71    0.26
   0   0 -11   -0.56    1.15
   0   0  11    1.63    0.48
   0   0 -11    1.21    0.91
   0   0 -11   -0.34    0.65
   0   0  11    0.10    0.68
   0   0 -11    0.14    0.73
   0   0 -12   20.87    3.45
   0   0 -12   22.76    3.13
   0   0 -12   17.83    3.35
   0   0 -13   14.58    3.31
   0   0 -13   15.68    2.78
   0   0 -13   17.72    3.77
   0   0 -14   81.27    7.49
   0   0 -14   88.96    6.39
   0   0 -14   69.51    5.91
   0   0 -14   63.35    6.86
   0   0 -15    7.21    2.80
   0   0 -15    9.20    2.19
   0   0 -15   10.56    2.90
   0   0 -15    8.94    2.92
   0   0 -16  174.69   11.95
   0   0 -16  171.47    9.54
   0   0 -16  176.30   10.25
   0   0 -16  199.91   13.19
   0   0 -17    1.43    1.82
   0   0 -17    0.92    1.60
   0   0 -17   -0.80    1.55
   0   0 -17    0.28    1.17
   0   0 -17    0.69    1.37
   0   0 -18    1.67    1.81
   0   0 -18    4.05    1.66
   0   0 -18    3.60    2.19
   0   0 -18    2.71    1.83
   0   0 -18    2.00    2.09
   0   0 -19    1.00    1.95
   0   0 -19    5.48    2.62
   0   0 -19    2.62    1.79
   0   0 -19    2.14    1.83
   0   0 -20   -0.08    2.07
   0   0 -20    5.53    3.10
   0   0 -20    5.52    3.61
   0   0 -21    8.52    3.73
   0   0 -21   11.53    3.79
   0   0 -21    7.66    3.06
   0   0 -22    9.07    3.81
   0   0 -22   13.39    4.64
   0   0 -22   21.35    5.55
   0   0 -23   28.49    6.30
   0   0 -23   16.74    5.29
   0   0 -23   13.37    5.00
   0   0 -24    1.99    3.08
   0   1 -23   24.54    6.62
   0   1 -23   16.62    5.91
   0   1 -22    4.45    3.51
   0   1 -22    1.81    2.34
   0   1 -22    1.10    2.99
   0   1 -21    3.58    2.77
   0   1 -21    5.19    2.93
   0   1 -21   -0.84    2.69
   0   1 -20   12.07    4.17
   0   1 -20   10.54    3.90
   0   1 -20    7.34    3.50
   0   1 -19  131.34   12.01
   0   1 -19  125.53   11.02
   0   1 -19  129.91    9.79
   0   1 -19  124.18   12.05
   0   1 -18   -0.95    2.64
   0   1 -18    5.07    2.72
   0   1 -18    0.95    1.76
   0   1 -18    1.52    2.25
   0   1 -17   -0.95    1.68
   0   1 -17    2.93    2.22
   0   1 -17   -0.53    1.70
   0   1 -16  131.89   10.82
   0   1 -16  139.59    8.24
   0   1 -16  137.14    9.34
   0   1 -16  155.74   11.90
   0   1 -15    9.41    2.85
   0   1 -15    8.08    2.03
   0   1 -15   11.86    2.81
   0   1 -15    4.43    2.60
   0   1 -14    6.40    2.20
   0   1 -14    4.93    1.74
   0   1 -14    3.39    1.83
   0   1 -14    5.86    2.24
   0  -1  13  115.09    3.54
   0   1 -13  114.85    9.02
   0   1 -13  112.58    3.30
   0   1 -13  129.42    9.46
   0   1 -13  124.28    8.04
   0   1 -13  110.48    6.59
   0   1 -12   11.40    2.07
   0   1 -12    7.04    1.92
   0   1 -12    8.44    2.48
   0   1 -12    8.07    1.95
   0  -1  12    7.95    1.08
   0  -1  11   46.64    4.77
   0   1 -11   40.81    3.69
   0   1 -11   45.21    4.51
   0  -1  11   41.86    2.50
   0   1 -11   46.98    5.34
   0  -1  10  329.58    7.07
   0  -1  10  313.55   11.77
   0   1 -10  308.00   10.75
   0   1 -10  328.30   11.42
   0   1 -10  323.05    9.88
   0   1 -10  337.17   13.49
   0   1  -9  585.75    9.14
   0  -1   9  603.53    9.57
   0  -1   9  570.20   15.00
   0   1  -9  575.63   12.60
   0   1  -9  581.41   13.93
   0   1  -9  582.91   14.47
   0   1  -9  557.08   12.16
   0   1  -9  614.30   17.13
   0   1  -8   22.70    1.79
   0  -1   8   23.16    1.84
   0  -1   8   23.95    2.95
   0   1  -8   26.81    2.61
   0   1  -8   27.18    2.90
   0   1  -8   26.16    2.55
   0   1  -8   22.96    3.19
   0   1  -7  112.18    3.89
   0  -1   7  108.15    3.88
   0   1  -7  112.73    6.05
   0  -1   7  116.26    6.02
   0   1  -7  116.53    4.95
   0   1  -7  120.22    5.64
   0   1  -7  117.18    4.89
   0   1  -7  111.39    6.47
   0  -1   6  310.72    6.31
   0   1  -6  282.64    5.93
   0  -1   6  304.19    9.10
   0   1  -6  307.75    9.34
   0   1  -6  290.85    7.08
   0   1  -6  301.40    8.32
   0   1  -6  265.36    6.74
   0   1  -6  294.77    9.88
   0  -1   5  355.78    6.51
   0   1  -5  337.66    6.20
   0   1  -5  328.98    9.02
   0  -1   5  338.28    8.81
   0   1  -5  359.35    8.29
   0   1  -5  352.67    6.89
   0   1  -5  343.91    6.84
   0   1  -5  332.93    9.66
   0   1  -4  161.62    4.09
   0  -1   4  167.82    4.26
   0  -1   4  170.22    5.76
   0   1  -4  165.79    5.79
   0   1  -4  158.56    5.39
   0   1  -4  163.52    4.10
   0   1  -4  173.81    5.26
   0   1  -4  167.23    4.15
   0   1  -4  149.73    5.97
   0   1  -3 1473.09   11.79
   0  -1   3 1430.55   11.85
   0   1  -3 1512.48   15.61
   0  -1   3 1482.82   15.14
   0   1  -3 1441.89   15.00
   0   1  -3 1462.14   13.98
   0   1  -3 1432.94    9.97
   0   1  -3 1489.04   10.38
   0   1  -3 1445.63   16.52
   0  -1   3 1473.40   16.80
   0   1  -2  204.26    5.06
   0  -1   2   -0.17    0.23
   0   1  -2    0.04    0.18
   0  -1   2    0.10    0.15
   0   1  -2  203.25    4.15
   0   1  -2    0.01    0.23
   0  -1   2  202.12    5.45
   0   1  -1  913.38    8.68
   0  -1   1   -0.02    0.11
   0   1  -1   -0.02    0.10
   0  -1   1  821.15    8.02
   0   1  -1   -0.02    0.14
   0   1  -1   -0.03    0.13
   0  -1   1  934.14    9.27
   0   1   0   -0.07    0.10
   0  -1   0   -0.01    0.06
   0  -1   0    0.01    0.11
   0   1   0    0.03    0.09
   0  -1  -1    0.02    0.07
   0   1   1   -0.06    0.12
   0  -1  -1   -0.01    0.06
   0   1   1    0.04    0.13
   0  -1  -1   -0.10    0.14
   0   1   1   -0.03    0.08
   0   1   1   -0.02    0.06
   0  -1  -1   -0.06    0.10
   0  -1  -1   -0.04    0.12
   0   1   1    0.02    0.08
   0   1   2    0.08    0.14
   0  -1  -2   -0.02    0.10
   0  -1  -2    0.03    0.13
   0   1   2  376.33    5.64
   0  -1  -2  354.76    5.04
   0   1   2    0.01    0.12
   0   1   2    0.00    0.11
   0  -1  -2  365.07    6.04
   0  -1  -2  355.35    4.66
   0   1   3    5.46    0.63
   0   1   3    0.18    0.12
   0  -1  -3    4.77    0.58
   0  -1  -3   -0.19    0.37
   0   1   3    4.76    0.83
   0  -1  -3    4.62    0.68
   0   1   3   -0.15    0.20
   0  -1  -3    5.12    0.69
   0   1   3    5.24    0.69
   0   1   3   -0.33    0.31
   0  -1  -3    6.44    0.93
   0   1   3    1.14    0.30
   0  -1  -3    5.48    0.60
   0   1   4 1076.54   10.46
   0   1   4 1081.38    8.01
   0  -1  -4 1090.93   10.61
   0  -1  -4 1139.04   13.88
   0  -1  -4 1107.97   11.94
   0   1   4  998.72   11.62
   0  -1  -4 1077.70   11.26
   0   1   4 1097.74   11.21
   0  -1  -4 1116.53   13.61
   0   1   4 1099.57   13.18
   0   1   4 1078.79    8.38
   0   1   5   15.77    1.53
   0  -1  -5   14.43    1.44
   0  -1  -5   13.32    1.76
   0  -1  -5   11.02    1.41
   0   1   5   12.84    1.57
   0   1   5   12.31    1.31
   0  -1  -5   14.46    1.50
   0  -1  -5   13.42    1.65
   0   1   5   14.12    1.70
   0   1   5   11.70    0.91
   0   1   6  294.18    7.13
   0  -1  -6  298.11    7.37
   0  -1  -6  282.61    8.69
   0  -1  -6  265.31    7.70
   0   1   6  293.84    8.13
   0  -1  -6  277.62    6.84
   0   1   6  292.69    8.03
   0  -1  -6  291.46    8.29
   0   1   6  257.52    6.73
   0   1   6  268.21    4.39
   0   1   7  303.27    4.78
   0  -1  -7  316.60    8.38
   0   1   7  282.48    7.82
   0  -1  -7  279.34    9.49
   0  -1  -7  300.41    9.07
   0   1   7  295.29    8.96
   0  -1  -7  317.44    8.08
   0   1   7  293.01    8.63
   0   1   7  299.37    7.82
   0  -1  -7  300.32    8.99
   0   1   7  297.05    4.72
   0   1   8  496.22    6.31
   0   1   8  469.21   10.98
   0  -1  -8  482.88   11.32
   0  -1  -8  495.10   13.51
   0  -1  -8  476.08   12.35
   0  -1  -8  525.11   11.07
   0  -1  -8  522.95   12.72
   0   1   8  481.63   10.70
   0   1   8  531.39   12.28
   0   1   8  508.06    6.30
   0   1   9  504.80    6.38
   0  -1  -9  504.23   12.65
   0   1   9  512.10   12.22
   0  -1  -9  466.09   14.08
   0  -1  -9  512.81   13.88
   0  -1  -9  503.63   11.70
   0  -1  -9  493.41   13.24
   0   1   9  514.14   11.62
   0   1   9  533.81   12.98
   0   1   9  520.97    6.40
   0   1  10   46.17    1.88
   0   1  10   49.89    4.07
   0  -1 -10   44.86    4.05
   0  -1 -10   46.59    4.71
   0  -1 -10   42.00    4.12
   0  -1 -10   45.57    3.76
   0   1  10   42.81    3.58
   0   1  10   45.75    1.82
   0  -1 -11    4.35    1.48
   0  -1 -11    5.67    1.99
   0   1  11    2.65    1.08
   0  -1 -12   97.33    6.04
   0   1  12   95.82    5.93
   0  -1 -12  119.57    7.91
   0  -1 -12  115.12    8.28
   0  -1 -13    2.52    1.58
   0  -1 -13    2.69    1.36
   0   1  13    3.79    1.32
   0  -1 -13    3.66    1.74
   0  -1 -14    8.10    2.25
   0  -1 -14    9.60    2.91
   0   1  14    6.79    1.88
   0  -1 -14    7.48    2.23
   0  -1 -15   21.50    3.93
   0  -1 -15   20.17    4.30
   0  -1 -15   21.31    4.03
   0  -1 -15   20.09    3.35
   0  -1 -16   88.34    8.22
   0  -1 -16   85.89    8.45
   0  -1 -16   70.83    7.43
   0  -1 -16   71.70    6.44
   0  -1 -17    1.26    1.48
   0  -1 -17    2.26    2.18
   0  -1 -17    1.86    1.79
   0  -1 -17   -0.28    1.22
   0  -1 -17    4.17    1.75
   0  -1 -18    9.20    3.17
   0  -1 -18   11.76    3.69
   0  -1 -18   14.55    3.31
   0  -1 -18   11.33    3.39
   0  -1 -18   10.79    2.94
   0  -1 -19   -0.45    1.99
   0  -1 -19   12.91    3.88
   0  -1 -19    5.71    2.16
   0  -1 -19    9.39    2.84
   0  -1 -19    7.89    3.39
   0  -1 -20    7.05    3.23
   0  -1 -20    3.28    2.19
   0  -1 -20    6.04    3.35
   0  -1 -21    8.43    3.43
   0  -1 -21   14.54    4.86
   0  -1 -21    6.79    2.91
   0  -1 -22   11.49    3.62
   0  -1 -22    7.92    3.94
   0  -1 -22   19.42    5.00
   0  -1 -23   11.35    4.53
   0  -1 -23   10.09    4.37
   0  -1 -23    7.84    4.06
   0  -1 -24    3.23    3.39
   0  -1 -24    5.17    4.02
   0  -1 -24    6.06    3.52
   0   2 -22    7.50    4.00
   0   2 -22    6.37    4.12
   0   2 -21    7.50    3.63
   0   2 -21    8.90    4.31
   0   2 -21    8.68    3.57
   0   2 -20    2.86    2.71
   0   2 -20   -1.08    2.20
   0   2 -20   -0.79    1.99
   0   2 -19    1.41    2.19
   0   2 -19    4.56    3.40
   0   2 -19    2.25    2.31
   0   2 -19    1.33    1.70
   0   2 -18    2.19    1.64
   0   2 -18   -0.88    1.91
   0   2 -18    1.40    1.74
   0   2 -17   54.58    6.40
   0   2 -17   51.35    7.26
   0   2 -17   46.02    6.78
   0   2 -16   54.80    7.44
   0   2 -16   49.41    6.89
   0   2 -16   56.35    6.29
   0   2 -16   52.21    4.92
   0   2 -15  209.01   13.66
   0   2 -15  182.09   12.75
   0   2 -15  188.06   11.11
   0   2 -15  192.75    8.92
   0   2 -14    7.58    2.99
   0   2 -14    1.16    1.77
   0   2 -14    9.88    2.76
   0   2 -14    5.61    1.52
   0   2 -13   45.92    4.05
   0   2 -13   56.89    6.54
   0   2 -13   53.96    5.53
   0  -2  13   44.72    3.02
   0   2 -12   -0.57    0.95
   0   2 -12    1.59    1.40
   0  -2  12    0.69    0.71
   0   2 -12    0.47    0.52
   0   2 -11   26.56    4.11
   0   2 -11   29.71    2.95
   0   2 -11   21.83    3.33
   0  -2  11   27.49    2.47
   0   2 -11   23.86    2.31
   0  -2  10  426.28    9.94
   0   2 -10  490.05   10.27
   0  -2  10  538.37   16.44
   0   2 -10  548.32   18.25
   0   2 -10  469.40   14.66
   0   2 -10  466.13   11.34
   0  -2   9    5.74    1.98
   0   2  -9    5.96    1.99
   0   2  -9    4.57    1.07
   0   2  -9    3.74    1.44
   0   2  -9    3.67    1.40
   0   2  -9    5.21    1.11
   0  -2   9    6.97    1.31
   0  -2   8  896.80   14.06
   0   2  -8  913.08   13.61
   0   2  -8  944.80   21.41
   0  -2   8  961.69   19.57
   0   2  -8  905.93   13.75
   0   2  -8  971.28   19.19
   0   2  -8  888.74   17.48
   0   2  -8  929.43   13.81
   0   2  -7   85.60    4.12
   0  -2   7   84.35    4.23
   0   2  -7   86.02    6.14
   0  -2   7   70.66    5.07
   0   2  -7   88.82    5.21
   0   2  -7   86.12    5.50
   0   2  -7   88.61    3.91
   0   2  -7   83.78    3.85
   0  -2   6   79.45    3.96
   0   2  -6   73.14    3.75
   0   2  -6   81.51    5.61
   0  -2   6   70.94    4.76
   0   2  -6   79.23    5.16
   0   2  -6   78.96    4.97
   0   2  -6   81.26    4.70
   0   2  -6   76.31    3.29
   0   2  -6   80.50    3.45
   0  -2   5   45.65    2.99
   0   2  -5   43.88    2.86
   0   2  -5   46.33    3.90
   0   2  -5   43.04    3.49
   0  -2   5   44.42    3.53
   0   2  -5   43.17    2.16
   0   2  -5   43.13    3.40
   0   2  -5   49.23    3.42
   0   2  -5   41.01    2.23
   0   2  -4 1150.76   14.27
   0  -2   4 1232.88   14.83
   0   2  -4 1191.61   18.50
   0   2  -4 1218.97   17.49
   0  -2   4 1218.04   17.16
   0   2  -4 1179.51   16.99
   0   2  -4 1188.20    9.41
   0   2  -4 1200.77   10.52
   0  -2   4 1234.34   10.91
   0  -2   3 2551.48   20.52
   0   2  -3 2529.97   20.32
   0   2  -3 2615.05   25.08
   0  -2   3 2518.31   22.60
   0   2  -3 2527.43   22.89
   0  -2   3 2548.68   13.78
   0   2  -3 2571.93   13.54
   0   2  -2   56.75    2.98
   0   2  -2   66.49    3.61
   0   2  -2   59.06    1.92
   0   2  -2   61.28    3.23
   0  -2   2   58.81    3.13
   0   2  -2   57.44    3.29
   0  -2   2   61.51    3.40
   0  -2   2   55.55    1.90
   0  -2   1    0.96    0.53
   0   2  -1  114.49    3.88
   0   2  -1    0.13    0.27
   0  -2   1  110.90    2.71
   0  -2   1  121.81    4.39
   0   2  -1   -0.18    0.44
   0  -2   1   -0.55    0.47
   0   2  -1   21.93    1.82
   0   2   0  458.03    7.14
   0  -2   0  421.26    7.92
   0   2   0    0.27    0.31
   0  -2   0  446.78    7.92
   0   2   0  431.35    5.78
   0  -2  -1 1546.16    9.02
   0   2   1    0.12    0.09
   0   2   1 1539.34   12.81
   0  -2  -1    0.12    0.24
   0   2   1 1571.92   12.35
   0  -2  -1   -0.03    0.14
   0   2   1    0.12    0.21
   0  -2  -1 1530.94   15.64
   0   2   1   -0.12    0.24
   0  -2  -1 1559.37   14.48
   0   2   1    0.10    0.16
   0   2   2   -0.22    0.27
   0  -2  -2   -0.05    0.20
   0   2   2  439.05    7.40
   0   2   2   -0.20    0.35
   0  -2  -2  443.11    7.83
   0  -2  -2   -0.19    0.20
   0   2   2  452.52    7.05
   0   2   2    0.03    0.16
   0  -2  -2  442.69    7.57
   0  -2  -3   -0.68    0.51
   0  -2  -3   60.20    2.84
   0   2   3   -0.05    0.34
   0  -2  -3   83.22    3.41
   0   2   3   91.24    3.35
   0   2   3   87.75    3.79
   0  -2  -3   93.85    3.92
   0   2   3   -0.27    0.49
   0   2   3   84.74    3.23
   0  -2  -3   82.86    3.20
   0  -2  -4  590.51    8.52
   0   2   4  598.41    8.45
   0  -2  -4  612.62    5.82
   0   2   4  632.26    5.89
   0  -2  -4  625.25   10.27
   0  -2  -4  618.65    6.93
   0   2   4  639.37    7.26
   0   2   4  624.62    9.11
   0  -2  -4  625.96    9.55
   0   2   4  592.89   10.68
   0  -2  -4  641.44   11.34
   0  -2  -4  609.17   10.98
   0  -2  -5   86.13    2.83
   0   2   5   84.53    2.80
   0   2   5   90.17    3.16
   0  -2  -5   75.55    3.94
   0   2   5   83.79    3.31
   0  -2  -5   84.16    3.24
   0  -2  -5   87.37    3.72
   0   2   5   90.66    3.70
   0   2   5   86.31    4.38
   0  -2  -5   85.35    4.49
   0  -2  -5   81.84    4.38
   0   2   5   83.05    3.14
   0  -2  -5   85.06    3.21
   0   2   6  970.83   11.16
   0  -2  -6  951.01   11.27
   0   2   6  939.64   10.18
   0  -2  -6  918.15   15.04
   0   2   6  930.97   12.86
   0  -2  -6  893.09   12.29
   0   2   6  967.97   12.94
   0  -2  -6  992.32   13.26
   0  -2  -6  934.44   16.10
   0  -2  -6  988.57   16.33
   0   2   6 1004.87   15.99
   0   2   6  948.16   10.57
   0   2   7  530.41    7.66
   0   2   7  508.89    9.20
   0  -2  -7  535.92    9.64
   0  -2  -7  519.89   12.39
   0   2   7  533.04   12.86
   0   2   7  537.00   10.88
   0  -2  -7  504.89   10.43
   0   2   7  526.72   10.26
   0  -2  -7  527.91   10.41
   0  -2  -7  505.24   12.49
   0   2   7  508.98   12.19
   0   2   7  505.81    7.71
   0  -2  -8  257.43    7.53
   0   2   8  280.67    7.58
   0  -2  -8  291.39    9.97
   0   2   8  260.21    9.81
   0  -2  -8  280.13    8.53
   0   2   8  266.28    8.51
   0  -2  -8  276.62    8.05
   0   2   8  277.41    7.95
   0  -2  -8  276.56    9.71
   0   2   8  274.65    9.40
   0   2   8  276.53    5.68
   0  -2  -9  190.31    7.02
   0  -2  -9  194.67    8.79
   0  -2  -9  197.18    7.80
   0  -2  -9  177.41    6.80
   0  -2  -9  186.93    8.43
   0   2   9  180.03    7.92
   0   2   9  185.44    6.87
   0   2   9  187.92    4.64
   0  -2 -10    1.13    0.91
   0  -2 -10    1.05    0.81
   0  -2 -10    1.31    0.76
   0  -2 -10    0.48    0.78
   0   2  10    2.26    1.33
   0   2  10    3.99    1.14
   0   2  10    2.25    0.48
   0   2  10    2.90    0.61
   0   2  11  219.73    4.75
   0  -2 -11  214.10    8.69
   0  -2 -11  219.64   10.42
   0  -2 -11  223.63    9.58
   0  -2 -11  214.19    8.43
   0   2  11  215.17    8.33
   0   2  11  222.44    4.69
   0  -2 -12    9.36    2.42
   0  -2 -12    7.86    2.18
   0  -2 -12    6.73    1.68
   0  -2 -12    5.45    1.55
   0   2  12    5.01    1.37
   0   2  12    7.67    0.84
   0   2  12    5.83    0.76
   0  -2 -13   15.40    3.02
   0   2  13   16.19    2.54
   0  -2 -13   11.40    2.71
   0  -2 -13   15.63    2.84
   0  -2 -14    3.29    1.81
   0   2  14    1.49    0.97
   0  -2 -14    3.00    1.55
   0  -2 -14    3.07    1.77
   0  -2 -15    4.57    1.55
   0   2  15   10.97    2.31
   0  -2 -15    5.48    2.32
   0  -2 -16   23.11    4.38
   0   2  16   20.10    3.37
   0  -2 -16   15.62    3.42
   0  -2 -16   20.41    3.66
   0  -2 -16   19.02    3.78
   0  -2 -17   14.03    3.61
   0   2  17   11.36    2.37
   0  -2 -17   14.44    3.37
   0  -2 -17   10.76    3.17
   0  -2 -17   12.62    3.24
   0  -2 -18   53.74    6.99
   0  -2 -18   60.94    7.58
   0  -2 -18   57.53    6.36
   0  -2 -18   53.42    6.64
   0  -2 -19    5.94    3.01
   0  -2 -19    1.58    1.74
   0  -2 -19   -0.34    1.43
   0  -2 -19    1.03    1.82
   0  -2 -19    5.61    3.02
   0  -2 -20   47.19    7.22
   0  -2 -20   60.00    7.84
   0  -2 -20   43.10    5.76
   0  -2 -20   48.61    6.79
   0  -2 -21    5.72    3.01
   0  -2 -21    2.06    1.81
   0  -2 -21    6.96    2.90
   0  -2 -21    6.32    3.30
   0  -2 -22   14.92    5.32
   0  -2 -22   24.01    5.71
   0  -2 -22   13.03    3.98
   0  -2 -23   12.90    5.19
   0  -2 -23   13.57    4.38
   0  -2 -23    9.40    3.59
   0  -2 -24   46.34    8.12
   0  -2 -24   26.29    6.17
   0  -2 -25    2.91    2.83
   0   3 -21   11.51    5.11
   0   3 -21    1.39    2.78
   0   3 -20    0.15    2.43
   0   3 -20    1.28    2.37
   0   3 -19    9.68    4.21
   0   3 -19   14.34    3.96
   0   3 -19    7.21    2.96
   0   3 -19    6.98    4.64
   0   3 -18   26.00    4.96
   0   3 -18   22.38    5.20
   0   3 -18   27.98    6.01
   0   3 -17    1.87    2.20
   0   3 -17   -2.20    2.27
   0   3 -17   -2.31    2.36
   0   3 -16   30.64    5.02
   0   3 -16   29.64    5.58
   0   3 -16   24.99    5.00
   0   3 -15   18.39    4.22
   0   3 -15   14.90    3.58
   0   3 -14   -0.45    2.00
   0   3 -14   -1.70    1.39
   0   3 -14    0.20    0.78
   0   3 -13  134.54   10.53
   0   3 -13  121.38    6.02
   0   3 -13  124.02    8.98
   0   3 -13  132.24    5.83
   0   3 -12   44.85    3.54
   0   3 -12   51.53    3.75
   0   3 -12   37.35    5.54
   0   3 -12   36.47    4.68
   0  -3  12   40.82    3.49
   0   3 -11   15.90    2.15
   0   3 -11   17.57    2.18
   0   3 -11   15.61    3.43
   0   3 -11   19.17    3.35
   0  -3  11   15.04    2.19
   0   3 -10  215.39    7.73
   0  -3  10  220.50    8.15
   0  -3  10  208.96   10.55
   0   3 -10  232.11   12.17
   0   3 -10  225.21   10.83
   0   3 -10  204.55    6.87
   0  -3   9    1.93    1.30
   0   3  -9    2.55    0.94
   0   3  -9    2.19    0.94
   0  -3   9    2.64    0.91
   0   3  -9    0.75    0.82
   0   3  -9    1.33    1.02
   0  -3   8   29.10    2.91
   0   3  -8   32.80    3.05
   0  -3   8   41.58    4.39
   0   3  -8   34.17    3.96
   0   3  -8   34.00    2.46
   0   3  -8   37.46    4.55
   0   3  -7   13.55    1.93
   0  -3   7   11.99    1.86
   0  -3   7   12.59    2.46
   0   3  -7   12.29    2.18
   0   3  -7    9.09    1.98
   0   3  -7   10.64    1.22
   0   3  -7   13.42    1.44
   0   3  -7    9.55    2.19
   0  -3   6   11.54    1.83
   0   3  -6    6.91    1.45
   0  -3   6   11.03    2.20
   0   3  -6    4.37    1.10
   0   3  -6    7.81    1.90
   0   3  -6    8.34    0.91
   0   3  -6    7.55    1.05
   0   3  -6    5.82    1.73
   0   3  -5  314.33    8.88
   0  -3   5  342.91    9.44
   0  -3   5  355.79   10.89
   0   3  -5  335.19   10.66
   0   3  -5  340.89   10.69
   0   3  -5  315.10    4.84
   0  -3   5  353.12    6.50
   0   3  -5  347.54   11.57
   0   3  -5  341.89    6.19
   0  -3   4 1863.85   21.89
   0   3  -4 1843.46   21.12
   0   3  -4 1852.00   23.84
   0  -3   4 1878.70   23.45
   0   3  -4 1854.02   23.67
   0  -3   4 1875.53   13.79
   0   3  -4 1923.52   25.46
   0   3  -4 1894.02   13.61
   0  -3   3  159.24    6.26
   0   3  -3  156.91    6.11
   0   3  -3  165.45    6.57
   0  -3   3  169.07    6.46
   0   3  -3  159.16    6.67
   0  -3   3  169.23    3.98
   0   3  -3  169.12    7.06
   0   3  -3  171.30    3.95
   0  -3   2   71.18    3.87
   0   3  -2   72.02    4.28
   0  -3   2   67.20    2.56
   0  -3   2   61.55    4.06
   0   3  -2   67.62    4.08
   0  -3   2   58.47    3.71
   0   3  -2   66.29    3.91
   0   3  -1   -0.10    0.27
   0  -3   1  509.09    9.40
   0   3  -1  480.60    9.78
   0  -3   1  492.00    7.24
   0   3  -1  460.03    9.24
   0   3  -1  512.81   10.55
   0  -3   1  412.18    9.60
   0  -3   1   -0.20    0.40
   0   3  -1  498.99   10.38
   0  -3   0  566.92   11.13
   0   3   0  579.25   11.04
   0  -3   0  554.16    8.70
   0   3   0  584.47    9.84
   0   3   0  569.32    9.33
   0  -3   0  583.82    9.84
   0  -3   0  533.24   10.33
   0   3   0  548.60    7.98
   0  -3  -1   17.07    1.32
   0   3   1   15.32    1.28
   0   3   1   15.87    1.64
   0  -3  -1   14.11    1.51
   0   3   1   14.54    1.80
   0  -3  -1   15.58    1.86
   0   3   1   14.11    1.99
   0   3   1   13.71    1.40
   0   3   1   14.66    1.44
   0  -3  -1   17.68    1.52
   0  -3  -2 2151.42   20.80
   0   3   2 2167.75   11.45
   0  -3  -2 2155.03   18.11
   0   3   2 2104.48   18.13
   0   3   2 2123.17   18.59
   0  -3  -2 2070.61   17.85
   0   3   2 2116.79   20.72
   0  -3  -2 2152.82   22.19
   0   3   2 2092.80   18.29
   0   3   2 2168.01   20.58
   0   3   3  281.53    7.39
   0  -3  -3  278.61    6.78
   0   3   3  274.56    7.28
   0  -3  -3  280.97    7.28
   0  -3  -3  288.80    7.84
   0   3   3  279.58    7.29
   0   3   3  278.53    7.41
   0  -3  -3  268.97    7.25
   0   3   4 1204.68   15.20
   0  -3  -4 1184.81   16.12
   0  -3  -4 1181.74   14.82
   0   3   4 1193.57   14.70
   0  -3  -4 1197.18   15.71
   0   3   4 1190.09   16.49
   0   3   4 1186.47   16.47
   0  -3  -4 1180.69   14.97
   0   3   5  790.12   12.02
   0  -3  -5  827.22   14.79
   0  -3  -5  822.62   13.25
   0   3   5  779.29    7.87
   0  -3  -5  813.06    7.57
   0  -3  -5  808.75   13.05
   0   3   5  811.91   12.40
   0  -3  -5  780.82   14.42
   0  -3  -5  782.42   12.19
   0  -3  -6  565.68   10.28
   0   3   6  549.55   10.04
   0  -3  -6  581.10    6.95
   0  -3  -6  571.31   12.02
   0   3   6  577.86    8.54
   0  -3  -6  562.02    8.09
   0   3   6  587.36   10.87
   0  -3  -6  569.57   11.12
   0  -3  -6  577.80   13.24
   0   3   6  572.90   12.91
   0  -3  -6  597.00   13.36
   0   3   7  341.59    7.87
   0  -3  -7  346.22    7.97
   0   3   7  339.60    7.53
   0  -3  -7  323.88    6.31
   0   3   7  336.57   10.32
   0  -3  -7  326.60    9.79
   0   3   7  332.13    7.59
   0  -3  -7  326.55    7.23
   0  -3  -7  325.23    8.81
   0   3   7  338.16    8.62
   0  -3  -7  329.35   10.66
   0   3   7  337.20   10.43
   0  -3  -7  310.41   10.31
   0   3   8  150.80    5.02
   0  -3  -8  142.14    4.87
   0  -3  -8  148.71    7.11
   0   3   8  159.01    7.61
   0   3   8  153.14    5.79
   0  -3  -8  141.38    5.36
   0   3   8  144.28    5.97
   0  -3  -8  140.79    6.09
   0   3   8  159.11    7.59
   0  -3  -8  156.46    7.70
   0  -3  -8  147.05    7.56
   0   3   8  158.52    5.33
   0   3   9  161.93    5.25
   0  -3  -9  157.38    5.70
   0  -3  -9  157.32    7.64
   0  -3  -9  163.25    6.40
   0   3   9  162.74    6.63
   0  -3  -9  152.17    6.55
   0   3   9  144.84    7.59
   0  -3  -9  161.28    8.35
   0   3   9  165.28    5.41
   0   3  10  192.83    5.54
   0  -3 -10  184.09    6.73
   0  -3 -10  181.00    8.69
   0  -3 -10  188.85    7.47
   0  -3 -10  181.61    7.42
   0   3  10  176.18    7.23
   0  -3 -10  182.31    9.35
   0   3  10  189.95    8.99
   0   3  10  190.51    5.70
   0   3  11    1.30    0.55
   0  -3 -11    0.80    0.72
   0  -3 -11    1.09    1.09
   0  -3 -11    2.26    1.36
   0   3  11    0.68    0.73
   0   3  11    1.23    0.76
   0  -3 -11    2.50    1.49
   0  -3 -12   91.98    5.57
   0  -3 -12   94.91    7.15
   0  -3 -12   92.38    6.08
   0  -3 -12   91.71    5.79
   0   3  12   94.57    5.75
   0   3  12   86.33    6.61
   0  -3 -12  101.09    7.60
   0   3  12  103.73    4.00
   0  -3 -13    4.17    2.06
   0   3  13    3.72    0.78
   0   3  13    1.96    0.56
   0  -3 -13    2.10    1.19
   0   3  13    6.09    1.86
   0  -3 -13    3.45    1.47
   0  -3 -14    9.29    2.43
   0   3  14    8.83    0.95
   0   3  14   10.20    1.02
   0   3  14    9.79    2.00
   0  -3 -14   13.91    3.20
   0  -3 -14    7.21    1.87
   0  -3 -15    2.34    1.44
   0   3  15    0.01    1.07
   0  -3 -15   -0.19    1.23
   0  -3 -16   10.65    3.04
   0   3  16   11.73    2.50
   0  -3 -16    8.40    2.76
   0  -3 -16   12.40    2.91
   0  -3 -17   70.51    7.47
   0   3  17   72.24    6.06
   0  -3 -17   72.92    7.87
   0  -3 -17   70.34    6.78
   0  -3 -18   32.45    5.40
   0   3  18   22.00    3.64
   0  -3 -18   22.95    4.70
   0  -3 -18   29.81    4.91
   0  -3 -18   24.18    4.26
   0  -3 -19    9.34    3.38
   0   3  19    5.30    2.37
   0  -3 -19    0.78    1.35
   0  -3 -19    6.88    2.94
   0  -3 -19    6.44    2.50
   0  -3 -20    3.80    2.61
   0  -3 -20   16.38    4.56
   0  -3 -20   16.04    3.70
   0  -3 -20    2.86    1.99
   0  -3 -21   35.48    6.32
   0  -3 -21   41.68    6.05
   0  -3 -21   45.95    7.27
   0  -3 -21   41.79    6.32
   0  -3 -22   -3.52    3.46
   0  -3 -22    1.04    1.72
   0  -3 -22    2.23    2.04
   0  -3 -23   48.36    8.02
   0  -3 -23   64.76    8.96
   0  -3 -24   -0.51    3.21
   0  -3 -24    1.11    2.58
   0  -3 -25   15.32    5.18
   0   4 -21   10.59    4.15
   0   4 -21   18.57    6.58
   0   4 -20    5.94    3.28
   0   4 -20    5.29    3.85
   0   4 -19    3.69    2.86
   0   4 -19    2.66    3.06
   0   4 -19    2.33    2.64
   0   4 -18   10.15    3.88
   0   4 -18    7.01    3.50
   0   4 -18   11.41    3.35
   0   4 -17   58.42    8.38
   0   4 -17   46.58    7.35
   0   4 -17   48.69    6.65
   0   4 -16    9.44    3.19
   0   4 -16    0.58    1.85
   0   4 -15   26.86    4.59
   0   4 -15   19.11    4.56
   0   4 -14    7.05    2.34
   0   4 -14   -0.28    1.78
   0   4 -13  102.82    9.69
   0   4 -13   94.36    5.64
   0   4 -13   81.52    7.56
   0   4 -13   83.41    4.60
   0   4 -12  457.11   19.43
   0   4 -12  453.43   12.64
   0   4 -12  457.72   17.34
   0   4 -12  432.33   10.08
   0   4 -11  106.62    4.75
   0   4 -11  119.12    9.51
   0   4 -11  107.46    6.14
   0   4 -11  120.47    8.68
   0  -4  11  105.26    6.31
   0   4 -10  248.97    6.99
   0   4 -10  273.60   13.94
   0   4 -10  263.82   12.38
   0   4 -10  260.84    9.66
   0  -4  10  250.36    9.70
   0   4  -9   19.27    3.73
   0   4  -9   14.69    1.72
   0   4  -9   14.19    2.39
   0  -4   9   11.31    2.11
   0   4  -9   15.38    3.12
   0  -4   9   13.98    2.69
   0  -4   8  213.10   10.45
   0   4  -8  208.16   10.27
   0  -4   8  199.78    8.60
   0   4  -8  204.80    8.54
   0   4  -8  219.66   11.28
   0   4  -8  202.68    5.69
   0   4  -7  601.87    9.29
   0   4  -7  542.57   17.12
   0   4  -7  562.15   16.13
   0  -4   7  605.66   14.72
   0   4  -7  581.72   14.14
   0  -4   6    7.75    2.01
   0  -4   6    8.91    1.14
   0   4  -6    5.56    1.37
   0   4  -6    9.17    1.73
   0  -4   6    7.76    1.84
   0   4  -6   11.24    2.52
   0   4  -6    8.01    1.06
   0  -4   5   74.50    5.11
   0   4  -5   69.83    4.74
   0  -4   5   74.03    5.50
   0   4  -5   77.72    5.62
   0  -4   5   79.81    3.19
   0   4  -5   72.47    3.01
   0   4  -5   72.83    5.66
   0   4  -4 1755.06   23.55
   0  -4   4 1783.54   24.24
   0  -4   4 1761.16   24.54
   0   4  -4 1776.80   25.73
   0  -4   4 1797.21   14.69
   0   4  -4 1786.73   26.50
   0   4  -4 1780.69   14.66
   0  -4   3  176.97    7.50
   0   4  -3  175.84    7.42
   0  -4   3  178.01    7.37
   0   4  -3    0.14    0.38
   0  -4   3   -0.27    0.62
   0   4  -3  165.61    7.43
   0  -4   3  181.31    4.69
   0   4  -3  177.16    7.82
   0  -4   2  131.76    5.85
   0   4  -2  139.02    6.53
   0  -4   2  135.16    4.28
   0  -4   2  135.63    6.65
   0   4  -2  137.39    6.54
   0  -4   2  136.90    6.50
   0   4  -2  135.10    6.34
   0  -4   1  740.70   12.80
   0   4  -1  758.14   12.98
   0  -4   1  760.25   10.58
   0   4  -1  723.06   13.50
   0   4  -1  739.78   13.51
   0  -4   1  738.16   14.85
   0   4  -1  753.65   14.87
   0  -4   0  752.52   14.86
   0   4   0  709.55   14.15
   0  -4   0  725.50   11.48
   0   4   0  716.72   11.65
   0   4   0  711.03   12.78
   0   4   0  731.15   12.31
   0  -4   0  734.89   14.06
   0   4   0  692.37    9.72
   0   4   0  726.08   10.66
   0  -4  -1 1467.10   20.29
   0   4   1 1416.88   19.58
   0   4   1 1450.79   14.50
   0  -4  -1 1342.52   14.31
   0   4   1 1487.38   17.85
   0  -4  -1 1459.59   17.50
   0   4   1 1428.19   15.10
   0   4   1 1354.86   21.34
   0   4   1 1406.71   15.17
   0  -4  -1 1396.08   15.22
   0   4   1 1415.51   15.84
   0  -4  -2    5.00    0.80
   0   4   2    3.10    0.63
   0   4   2   -0.48    0.45
   0   4   2    3.76    1.14
   0  -4  -2    2.57    0.98
   0   4   2    7.97    1.67
   0  -4  -2    3.64    1.23
   0  -4  -2    1.95    0.62
   0   4   2    4.46    1.00
   0   4   2    5.09    1.01
   0  -4  -2    3.44    0.79
   0  -4  -3 2672.27   26.66
   0   4   3 2635.24   13.20
   0  -4  -3 2519.93   23.24
   0  -4  -3 2581.47   23.55
   0   4   3 2567.85   24.18
   0   4   3 2578.68   26.01
   0  -4  -3 2478.37   27.65
   0   4   3 2640.55   24.43
   0   4   3 2586.73   26.05
   0   4   4 1628.86   20.62
   0  -4  -4 1597.20   18.85
   0   4   4 1700.82   21.02
   0  -4  -4 1625.51   20.04
   0   4   4 1590.33   19.95
   0  -4  -4 1655.28   21.83
   0   4   4 1551.90   19.90
   0  -4  -4 1622.87   20.66
   0   4   5 1156.22   17.27
   0  -4  -5 1194.99   18.48
   0  -4  -5 1211.38   17.14
   0   4   5 1183.60   16.89
   0  -4  -5 1240.76   18.58
   0   4   5 1183.89   18.75
   0   4   5 1256.82   19.02
   0  -4  -5 1186.84   17.45
   0   4   6  124.04    5.61
   0  -4  -6  118.70    6.22
   0   4   6  126.49    6.03
   0  -4  -6  126.76    5.88
   0   4   6  124.41    3.10
   0   4   6  112.10    5.31
   0  -4  -6  126.89    5.95
   0   4   6  127.91    6.39
   0  -4  -6  115.09    5.43
   0  -4  -6  118.11    2.77
   0  -4  -7   21.30    2.38
   0   4   7   23.67    2.44
   0  -4  -7   19.07    1.09
   0  -4  -7   22.22    2.64
   0   4   7   16.95    2.28
   0  -4  -7   21.10    1.49
   0   4   7   18.60    1.54
   0   4   7   19.62    2.39
   0  -4  -7   23.97    2.69
   0   4   7   19.40    2.64
   0  -4  -7   21.36    2.84
   0  -4  -8   13.37    1.96
   0   4   8   11.11    1.71
   0   4   8   14.91    1.96
   0  -4  -8   13.94    1.22
   0   4   8   10.07    2.03
   0  -4  -8   18.69    2.45
   0  -4  -8   13.96    1.54
   0   4   8   14.63    1.57
   0  -4  -8   12.17    1.92
   0   4   8   13.70    1.93
   0   4   8   12.46    2.30
   0  -4  -8   15.29    2.60
   0  -4  -9    0.72    0.54
   0   4   9    4.36    1.24
   0   4   9    1.11    0.71
   0  -4  -9    1.35    0.52
   0  -4  -9    1.37    0.98
   0  -4  -9    1.62    0.57
   0  -4  -9    1.67    0.87
   0   4   9    1.97    0.85
   0   4   9    3.58    1.36
   0  -4  -9    1.11    1.16
   0   4  10  342.66    9.08
   0  -4 -10  346.90    8.06
   0   4  10  320.97    8.42
   0  -4 -10  342.88   12.06
   0  -4 -10  325.95    8.79
   0   4  10  331.97   10.15
   0  -4 -10  335.22   10.72
   0   4  10  371.36   13.08
   0  -4 -10  335.72   12.85
   0   4  11    2.87    0.92
   0   4  11    3.17    1.05
   0  -4 -11    4.96    1.17
   0  -4 -11    0.56    0.74
   0  -4 -11    2.49    0.88
   0  -4 -11    2.18    1.10
   0   4  11    4.12    1.18
   0   4  11    3.29    1.70
   0  -4 -11    6.15    1.97
   0   4  12   87.30    4.49
   0   4  12   82.31    4.11
   0  -4 -12   85.46    4.89
   0  -4 -12   76.33    6.30
   0  -4 -12   73.56    4.92
   0   4  12   82.68    5.45
   0   4  12   83.49    6.65
   0  -4 -12   71.31    6.44
   0   4  13   -0.70    0.60
   0  -4 -13    2.50    1.77
   0  -4 -13    0.08    0.66
   0  -4 -13    0.14    0.85
   0   4  13    0.28    0.82
   0   4  13    0.93    1.21
   0  -4 -13   -1.37    1.82
   0  -4 -14  254.00   12.51
   0  -4 -14  238.96   12.77
   0  -4 -14  238.61   10.08
   0   4  14  240.64   10.04
   0   4  14  254.92    6.97
   0  -4 -15   33.82    4.86
   0  -4 -15   35.56    5.29
   0  -4 -15   29.78    3.77
   0   4  15   31.16    3.77
   0   4  15   32.60    2.28
   0   4  15   30.09    2.18
   0  -4 -16   52.25    5.22
   0  -4 -16   41.95    5.77
   0  -4 -16   43.94    5.75
   0  -4 -17  144.46    9.15
   0  -4 -17  145.60   11.18
   0   4  17  135.90    8.37
   0  -4 -17  145.05   10.83
   0  -4 -18    0.23    1.50
   0  -4 -18    1.65    1.87
   0   4  18    2.88    1.85
   0  -4 -18    2.65    1.85
   0  -4 -19   28.04    4.48
   0  -4 -19   27.24    5.35
   0  -4 -19   24.85    4.74
   0   4  19   21.87    3.61
   0  -4 -19   20.69    4.62
   0  -4 -20    7.52    2.62
   0  -4 -20    5.61    2.73
   0  -4 -20    4.70    2.32
   0  -4 -20   13.17    4.18
   0  -4 -21   66.86    7.31
   0  -4 -21   55.43    7.29
   0  -4 -21   58.15    8.17
   0  -4 -21   62.22    8.07
   0  -4 -22    3.40    2.38
   0  -4 -22    7.55    3.61
   0  -4 -22   -2.28    2.36
   0  -4 -23    2.18    2.56
   0  -4 -23    7.89    3.73
   0  -4 -23    4.18    3.61
   0  -4 -24    9.05    4.22
   0  -4 -24    3.55    3.24
   0  -4 -25   27.14    6.61
   0  -4 -25   23.85    6.24
   0   5 -20    3.10    3.14
   0   5 -20    1.07    3.56
   0   5 -19   19.24    5.39
   0   5 -19   29.08    6.86
   0   5 -18   20.15    5.98
   0   5 -18   17.06    5.05
   0   5 -18   12.01    3.96
   0   5 -17   30.14    6.70
   0   5 -17   24.73    4.90
   0   5 -16   29.89    6.15
   0   5 -16   23.67    5.18
   0   5 -15    2.21    2.22
   0   5 -15    4.74    2.39
   0   5 -14    0.51    1.72
   0   5 -14    2.30    2.21
   0   5 -13   53.25    7.05
   0   5 -13   55.84    4.89
   0   5 -13   66.04    7.22
   0   5 -12    7.07    1.21
   0   5 -12    6.69    1.70
   0   5 -12    6.88    2.76
   0   5 -11   78.12    3.72
   0   5 -11   86.72    8.48
   0   5 -11   85.25    6.14
   0   5 -11   79.14    7.34
   0   5 -10    2.46    0.79
   0   5 -10    5.45    2.29
   0   5 -10    0.40    1.07
   0   5 -10    4.46    2.17
   0   5  -9   75.68    7.24
   0   5  -9   83.15    3.62
   0   5  -9   71.45    6.49
   0   5  -9   84.80    6.05
   0   5  -8   14.28    3.24
   0   5  -8   10.79    1.33
   0   5  -8   10.90    2.33
   0   5  -8    9.32    2.15
   0  -5   8   12.74    2.85
   0   5  -7  656.30   16.48
   0   5  -7  664.60    9.70
   0   5  -7  665.94   19.94
   0  -5   7  674.89   18.57
   0   5  -7  647.77   18.58
   0  -5   7  695.50   10.29
   0   5  -6  282.66   10.72
   0   5  -6  317.58   13.32
   0  -5   6  288.61   11.64
   0   5  -6  316.98   12.57
   0  -5   6  310.70    6.73
   0   5  -5  410.73   12.71
   0  -5   5  391.28   12.94
   0   5  -5  437.73   14.69
   0  -5   5  439.24   13.81
   0   5  -5  398.20   13.59
   0  -5   5  414.50    7.75
   0  -5   4   72.20    5.52
   0   5  -4   78.75    5.54
   0   5  -4   81.32    6.13
   0  -5   4   81.27    5.71
   0   5  -4   68.50    5.49
   0  -5   4   79.58    3.46
   0  -5   3 1006.22   18.87
   0   5  -3 1091.47   20.95
   0  -5   3 1048.34   12.83
   0   5  -3  999.03    8.45
   0   5  -3 1065.27   20.80
   0   5  -3 1009.26   19.66
   0  -5   3 1019.62   20.24
   0   5  -2   12.64    2.04
   0  -5   2    8.28    1.59
   0   5  -2   17.08    2.56
   0  -5   2   10.77    1.39
   0   5  -2   13.39    1.22
   0  -5   2   11.63    2.21
   0   5  -2   13.80    2.22
   0   5  -1    2.85    1.06
   0  -5   1    3.95    1.12
   0   5  -1    2.93    1.10
   0  -5   1    2.38    0.59
   0   5  -1    3.23    1.26
   0  -5   1    2.30    0.68
   0   5  -1    4.29    0.82
   0  -5   1    0.08    0.52
   0   5  -1    3.98    1.03
   0   5   0  677.88   15.42
   0   5   0  703.29   12.71
   0  -5   0  713.25   12.98
   0   5   0  712.38   14.37
   0   5   0  690.78   13.38
   0   5   0  655.65   16.82
   0  -5   0  680.31   15.61
   0   5   0  658.92   10.54
   0   5   0  711.21   11.90
   0  -5  -1 1215.24   20.88
   0   5   1 1248.47   20.66
   0   5   1 1164.70   15.02
   0  -5  -1 1131.05   15.06
   0   5   1 1156.23   17.73
   0   5   1 1124.01   15.68
   0  -5  -1 1178.35   17.70
   0  -5  -1 1172.15   19.33
   0   5   1 1134.55   15.08
   0   5   1 1196.56   16.07
   0  -5  -2   43.52    3.90
   0   5   2   37.93    3.70
   0   5   2   36.95    2.41
   0  -5  -2   37.23    3.18
   0   5   2   34.02    2.47
   0   5   2   31.69    3.51
   0   5   2   35.24    2.87
   0   5   2   31.38    2.75
   0  -5  -2   39.25    2.92
   0  -5  -3  195.64    8.18
   0   5   3  185.64    4.59
   0  -5  -3  185.65    6.89
   0   5   3  192.38    8.08
   0   5   3  178.48    7.96
   0  -5  -3  181.42    8.73
   0   5   3  177.44    6.86
   0  -5  -3  187.58    6.78
   0   5   3  188.58    7.03
   0  -5  -4  512.43   13.22
   0   5   4  535.52    6.26
   0   5   4  547.15    6.21
   0  -5  -4  527.12   11.81
   0   5   4  511.36   12.28
   0  -5  -4  530.99   12.21
   0  -5  -4  544.81   14.81
   0   5   4  522.25   13.09
   0   5   4  540.49   12.60
   0   5   4  525.23   13.30
   0   5   5  424.46   11.77
   0  -5  -5  431.73   10.93
   0   5   5  469.00   12.40
   0  -5  -5  425.47   11.52
   0   5   5  442.33   11.71
   0  -5  -5  436.99   12.84
   0   5   5  420.65   11.63
   0  -5  -5  456.84   12.29
   0   5   6  765.22   15.86
   0   5   6  750.84   15.60
   0  -5  -6  746.59   14.93
   0  -5  -6  756.73   16.39
   0   5   6  748.52   15.02
   0  -5  -6  754.27   16.64
   0   5   6  785.69   16.72
   0   5   6  764.41   16.85
   0  -5  -6  775.00   15.99
   0   5   7 2062.89   25.81
   0  -5  -7 2074.94   26.01
   0   5   7 2109.58   27.22
   0  -5  -7 2063.52   28.45
   0   5   7 2138.57   25.57
   0  -5  -7 2195.30   28.38
   0  -5  -7 2107.60   26.53
   0   5   8    1.76    1.12
   0  -5  -8    0.55    0.81
   0  -5  -8    2.01    1.17
   0   5   8    0.47    0.75
   0  -5  -8    1.78    1.28
   0   5   8    1.51    1.00
   0  -5  -8    0.44    0.39
   0  -5  -8    0.65    0.74
   0   5   9 1757.83   23.66
   0  -5  -9 1843.75   29.11
   0  -5  -9 1807.18   26.78
   0  -5  -9 1849.67   15.70
   0  -5  -9 1744.45   25.89
   0   5   9 1774.91   24.27
   0   5   9 1958.07   30.29
   0  -5  -9 1863.08   24.36
   0  -5 -10  116.49    6.16
   0   5  10  132.20    6.47
   0   5  10  115.79    5.74
   0  -5 -10  125.80    3.83
   0  -5 -10  120.13    7.28
   0  -5 -10  112.57    4.56
   0  -5 -10  112.97    6.83
   0   5  10  111.74    6.15
   0   5  10  134.99    8.22
   0  -5 -10  118.38    8.01
   0   5  11  200.81    7.92
   0   5  11  196.04    7.38
   0  -5 -11  192.59    5.61
   0  -5 -11  192.59    9.58
   0  -5 -11  176.09    6.40
   0   5  11  182.79    8.17
   0   5  11  188.36   10.01
   0  -5 -11  187.28   10.34
   0   5  12    2.02    1.00
   0  -5 -12    0.82    0.82
   0   5  12    2.95    1.17
   0  -5 -12    2.30    1.34
   0  -5 -12    1.19    1.03
   0   5  12   -0.41    0.89
   0   5  12    0.56    1.07
   0  -5 -12    0.15    1.23
   0   5  13  335.86    9.94
   0   5  13  312.80    9.17
   0  -5 -13  325.70    9.00
   0  -5 -13  330.91   13.74
   0  -5 -13  322.61   10.06
   0   5  13  324.20   11.59
   0   5  13  348.99   14.54
   0  -5 -13  342.54   14.96
   0   5  14    3.76    1.15
   0  -5 -14    2.89    1.52
   0   5  14    2.55    1.03
   0  -5 -14    3.48    1.33
   0  -5 -14    3.62    1.45
   0   5  14    2.02    1.16
   0   5  14    0.86    1.04
   0  -5 -14    4.86    2.65
   0  -5 -15   -0.04    1.47
   0  -5 -15    1.44    1.48
   0  -5 -15    0.10    0.72
   0   5  15    2.21    1.72
   0   5  15    0.74    0.66
   0  -5 -16   19.77    3.80
   0  -5 -16   28.33    3.74
   0   5  16   25.93    3.47
   0   5  16   23.79    2.32
   0  -5 -17   42.96    4.76
   0  -5 -17   46.59    6.49
   0   5  17   35.96    4.44
   0  -5 -17   42.91    5.82
   0  -5 -18    9.27    2.42
   0  -5 -18   17.13    4.46
   0   5  18    9.97    2.50
   0  -5 -18   11.90    3.49
   0  -5 -19    1.69    1.63
   0  -5 -19    0.76    1.65
   0   5  19    1.54    1.30
   0  -5 -19    3.32    2.68
   0  -5 -20    2.68    1.93
   0  -5 -20    4.98    2.73
   0  -5 -20    5.51    2.77
   0  -5 -21    2.33    2.80
   0  -5 -21   -1.17    2.19
   0  -5 -21   -2.49    3.05
   0  -5 -22   10.80    3.66
   0  -5 -22   13.44    4.21
   0  -5 -22   15.89    4.55
   0  -5 -23    3.04    3.33
   0  -5 -23    6.29    2.90
   0  -5 -23    7.45    3.97
   0  -5 -24    8.52    4.28
   0  -5 -24   16.66    5.23
   0  -5 -24   12.63    4.74
   0  -5 -25   10.66    4.19
   0   6 -19   -2.30    3.37
   0   6 -19   -1.52    2.95
   0   6 -18    0.02    2.36
   0   6 -17   12.94    4.15
   0   6 -16   -1.00    2.48
   0   6 -15    8.88    3.68
   0   6 -15    8.85    3.76
   0   6 -14    2.44    2.08
   0   6 -14    2.57    2.42
   0   6 -13    6.34    1.95
   0   6 -13    8.96    2.68
   0   6 -12   80.68    8.76
   0   6 -12   65.47    5.78
   0   6 -12   66.39    7.33
   0   6 -11  216.27   10.53
   0   6 -11  244.03   13.68
   0   6 -10   -1.76    1.47
   0   6 -10   -0.23    1.34
   0   6  -9  405.37   17.69
   0   6  -9  353.45   13.51
   0   6  -9  400.97   16.50
   0   6  -8  110.07    8.93
   0   6  -8  111.99    8.47
   0   6  -8  111.11    7.49
   0  -6   7  143.62    9.07
   0   6  -7  158.89   10.22
   0  -6   7  141.69    4.72
   0   6  -7  150.77    9.48
   0   6  -7  146.93    8.60
   0   6  -6  218.05   10.33
   0   6  -6  222.53   11.70
   0  -6   6  209.45   10.69
   0   6  -6  223.75   11.25
   0  -6   6  216.59    5.87
   0   6  -5  629.89   17.36
   0   6  -5  639.44   18.84
   0  -6   5  630.20   17.41
   0   6  -5  657.98   18.73
   0  -6   5  639.11   10.38
   0   6  -4   29.21    3.96
   0  -6   4   27.25    3.48
   0  -6   4   27.24    2.23
   0   6  -4   28.64    3.65
   0  -6   3  733.44   17.36
   0  -6   3  761.85   12.17
   0   6  -3  752.66   18.53
   0   6  -3  730.92    8.29
   0   6  -3  745.51   18.53
   0   6  -2   16.38    2.73
   0  -6   2   10.78    1.57
   0   6  -2   17.22    3.10
   0   6  -2   11.48    1.21
   0  -6   2    6.68    1.67
   0   6  -1   35.74    4.03
   0   6  -1   46.88    4.13
   0  -6   1   38.35    3.00
   0  -6   1   39.22    3.56
   0   6  -1   39.56    3.71
   0   6  -1   38.01    2.57
   0   6  -1   39.61    3.10
   0   6   0  426.06   13.60
   0  -6   0  480.99   11.65
   0   6   0  501.00   11.99
   0   6   0  498.68   12.54
   0   6   0  437.73   15.45
   0   6   0  469.55    9.64
   0   6   0  484.75   10.98
   0   6   1   -0.15    0.77
   0   6   1    1.73    0.90
   0  -6  -1    3.66    1.15
   0   6   1    2.51    1.05
   0  -6  -1    1.69    1.07
   0   6   1    3.73    1.66
   0   6   1    1.41    0.59
   0   6   1    2.03    0.97
   0   6   2   20.62    3.02
   0   6   2   23.90    2.27
   0  -6  -2   16.59    2.41
   0   6   2   23.51    2.37
   0   6   2   21.33    3.23
   0   6   2   24.80    2.68
   0   6   2   21.80    2.58
   0  -6  -2   22.54    2.47
   0   6   3   31.41    3.67
   0   6   3   31.95    2.29
   0  -6  -3   32.29    3.33
   0   6   3   33.32    2.50
   0   6   3   28.22    3.58
   0   6   3   28.71    2.91
   0   6   3   31.60    3.18
   0  -6  -3   27.02    2.71
   0   6   4  816.67   18.10
   0   6   4  821.62    9.82
   0  -6  -4  763.99   15.43
   0   6   4  810.08   10.35
   0  -6  -4  731.20   19.01
   0   6   4  774.42   17.77
   0   6   4  801.33   16.42
   0  -6  -4  800.44   15.75
   0   6   4  766.35   16.07
   0  -6  -5   12.86    2.38
   0   6   5   13.81    1.04
   0   6   5   14.97    2.60
   0   6   5   13.79    0.96
   0  -6  -5   10.68    1.83
   0   6   5   13.55    1.12
   0   6   5   10.72    2.08
   0  -6  -5   13.37    2.70
   0   6   5   13.12    2.21
   0  -6  -5    9.92    1.80
   0   6   5   13.57    2.30
   0  -6  -6  978.48   19.25
   0  -6  -6 1057.11   18.84
   0   6   6 1082.33   20.74
   0   6   6 1061.32   19.98
   0  -6  -6  948.36   21.38
   0   6   6 1022.14   20.14
   0  -6  -6 1008.99   20.43
   0  -6  -7  102.77    6.57
   0  -6  -7   95.92    5.92
   0   6   7  109.48    6.57
   0   6   7  107.00    6.31
   0   6   7  105.81    6.79
   0  -6  -7   99.50    6.43
   0  -6  -8   46.99    4.69
   0  -6  -8   38.56    3.88
   0   6   8   36.98    3.88
   0   6   8   43.13    4.05
   0   6   8   50.88    4.89
   0  -6  -8   48.12    4.45
   0  -6  -9   53.34    5.23
   0  -6  -9   49.36    4.56
   0   6   9   53.50    4.59
   0   6   9   47.40    4.35
   0   6   9   56.62    5.25
   0  -6  -9   51.75    4.65
   0  -6  -9   52.42    1.89
   0  -6 -10   78.50    6.54
   0  -6 -10   67.77    5.63
   0   6  10   77.75    5.48
   0   6  10   74.80    5.50
   0   6  10   78.50    6.50
   0  -6 -10   71.41    2.79
   0  -6 -10   72.48    5.53
   0  -6 -11  834.21   18.06
   0  -6 -11  854.63   11.45
   0   6  11  783.13   16.67
   0  -6 -11  870.53   20.76
   0   6  11  812.68   17.59
   0   6  11  862.55   18.40
   0   6  11  840.21   21.94
   0  -6 -12   27.65    3.30
   0  -6 -12   29.16    2.55
   0   6  12   25.26    2.99
   0  -6 -12   36.52    4.51
   0   6  12   32.65    3.65
   0   6  12   30.79    3.70
   0   6  12   29.90    4.34
   0  -6 -12   25.98    4.22
   0  -6 -13    1.01    0.51
   0   6  13    1.09    1.21
   0  -6 -13    0.39    0.43
   0   6  13   -0.15    0.75
   0  -6 -13   -0.01    0.99
   0   6  13   -0.40    1.14
   0   6  13   -1.09    1.72
   0  -6 -13    0.97    0.98
   0   6  14   38.31    3.90
   0   6  14   32.95    3.46
   0  -6 -14   43.71    3.08
   0  -6 -14   40.35    5.09
   0  -6 -14   44.65    3.62
   0   6  14   50.51    4.86
   0   6  14   44.33    5.56
   0  -6 -14   49.25    6.00
   0  -6 -15   66.84    7.17
   0  -6 -15   70.73    6.79
   0  -6 -15   85.22    5.30
   0   6  15   70.69    5.88
   0   6  15   81.92    7.79
   0   6  15   73.58    5.05
   0  -6 -16   22.20    3.94
   0  -6 -16   25.73    3.10
   0   6  16   28.04    4.12
   0  -6 -16   20.61    4.26
   0   6  16   29.19    3.09
   0   6  17   41.25    4.72
   0  -6 -17   48.12    4.60
   0  -6 -17   43.04    6.11
   0  -6 -17   52.09    6.42
   0  -6 -18   26.94    3.79
   0  -6 -18   27.83    5.42
   0  -6 -18   28.16    5.01
   0   6  18   22.67    3.52
   0  -6 -19   36.63    6.16
   0  -6 -19   37.94    5.86
   0   6  19   39.40    4.92
   0  -6 -20    3.23    2.57
   0  -6 -20    3.97    2.34
   0  -6 -21   43.43    6.82
   0  -6 -21   60.64    8.49
   0  -6 -22    2.10    2.71
   0  -6 -22   -0.04    2.47
   0  -6 -22    2.88    2.63
   0  -6 -23   34.00    6.33
   0  -6 -23   23.29    6.02
   0  -6 -23   23.44    5.50
   0  -6 -24   42.57    7.63
   0  -6 -24   17.12    5.01
   0  -6 -24   30.82    6.31
   0  -6 -25   26.38    5.76
   0   7 -18   10.39    4.35
   0   7 -17   22.80    5.98
   0   7 -16   99.83   11.83
   0   7 -15   11.90    4.18
   0   7 -14   36.66    6.94
   0   7 -13   -4.65    3.97
   0   7 -12   63.11    8.10
   0   7 -12   69.67    6.52
   0   7 -11   41.19    6.38
   0   7 -11   42.37    5.01
   0   7 -10   18.57    4.23
   0   7 -10    6.86    2.23
   0   7  -9   27.09    4.73
   0   7  -9   20.84    3.67
   0   7  -8   18.04    3.94
   0   7  -8   23.29    3.85
   0   7  -7   47.11    5.94
   0   7  -7   42.79    5.02
   0  -7   7   41.01    2.59
   0   7  -6   72.94    7.04
   0   7  -6   75.19    6.66
   0  -7   6   80.69    3.83
   0   7  -5    4.75    2.21
   0  -7   5    5.17    1.17
   0   7  -5    5.82    2.00
   0   7  -4   90.53    7.17
   0  -7   4   91.09    4.41
   0   7  -4   86.90    6.87
   0  -7   4   89.05    6.78
   0   7  -3   92.93    7.09
   0  -7   3   78.42    4.30
   0  -7   3   74.35    5.80
   0   7  -3   73.22    2.95
   0   7  -3   76.04    6.49
   0   7  -2  161.36    9.27
   0  -7   2  161.89    8.23
   0  -7   2  154.22    6.35
   0   7  -2  156.13    8.59
   0   7  -2  137.46    4.76
   0   7  -2  150.32    6.57
   0   7  -1   67.88    4.42
   0  -7   1   70.19    5.13
   0   7  -1   67.23    6.56
   0   7  -1   65.71    5.99
   0   7  -1   65.66    3.67
   0  -7   1   75.00    4.56
   0   7  -1   65.48    5.30
   0   7   0    1.38    1.19
   0   7   0   -0.21    0.84
   0   7   0    1.46    0.83
   0   7   0    1.10    1.04
   0   7   0    2.67    1.05
   0   7   0    0.38    0.80
   0   7   1    4.85    1.69
   0   7   1    6.23    1.38
   0   7   1    7.44    1.66
   0   7   1    3.61    1.85
   0  -7  -1    6.26    1.61
   0   7   1    7.35    1.53
   0   7   1    6.93    1.52
   0   7   2  148.82    8.56
   0   7   2  151.37    6.16
   0   7   2  156.63    6.55
   0   7   2  160.26    9.21
   0  -7  -2  148.33    7.46
   0   7   2  147.78    6.63
   0   7   2  133.47    6.69
   0   7   3   21.00    3.13
   0   7   3   21.39    2.18
   0  -7  -3   21.84    2.88
   0   7   3   21.75    2.23
   0   7   3   17.62    2.91
   0   7   3   22.57    2.73
   0   7   3   14.09    2.30
   0  -7  -3   21.06    2.70
   0   7   4  889.45   20.48
   0   7   4  862.07   12.01
   0  -7  -4  839.41   17.69
   0   7   4  813.12   12.31
   0   7   4  841.25   20.15
   0   7   4  803.69   17.09
   0  -7  -4  809.65   16.66
   0   7   5    1.74    0.60
   0   7   5   -0.96    1.20
   0   7   5    0.40    0.40
   0  -7  -5    0.27    1.19
   0   7   5    0.29    0.33
   0   7   5    1.49    0.77
   0   7   5    0.58    1.08
   0  -7  -5    0.26    0.78
   0   7   6  124.45    7.71
   0  -7  -6  138.61    7.58
   0  -7  -6  120.79    6.85
   0   7   6  123.96    3.18
   0   7   6  129.14    7.60
   0   7   6  134.90    7.63
   0   7   6  131.27    3.00
   0  -7  -7  117.97    6.84
   0  -7  -7  115.87    7.22
   0   7   7  133.54    7.68
   0   7   7  121.36    7.53
   0   7   7  118.65    7.47
   0  -7  -8    0.60    1.21
   0  -7  -8    0.41    1.21
   0   7   8    1.69    1.21
   0   7   8    0.82    1.01
   0   7   8    4.78    2.00
   0  -7  -9   64.91    5.37
   0  -7  -9   78.15    6.41
   0   7   9   66.58    5.42
   0   7   9   70.40    6.04
   0   7   9   72.30    5.91
   0  -7 -10   16.81    3.00
   0  -7 -10   11.12    2.64
   0   7  10    8.49    2.12
   0   7  10   11.15    2.48
   0   7  10    9.72    2.35
   0   7  11  188.13    9.30
   0  -7 -11  174.63    9.52
   0  -7 -11  194.03   10.89
   0   7  11  173.96    8.90
   0   7  11  185.14   10.63
   0  -7 -11  184.84    3.41
   0   7  12  108.25    7.02
   0  -7 -12  101.75    7.52
   0  -7 -12  113.54    8.71
   0   7  12  107.98    7.02
   0   7  12  116.56    8.71
   0  -7 -12  105.76    3.44
   0   7  13   85.00    6.29
   0  -7 -13   87.99    7.38
   0   7  13   77.06    6.10
   0   7  13   79.09    7.32
   0  -7 -13   87.66    3.69
   0   7  14  291.42   11.40
   0  -7 -14  264.15   12.98
   0  -7 -14  300.77   15.09
   0   7  14  273.97   11.60
   0   7  14  245.21   13.36
   0  -7 -14  288.52    7.65
   0   7  15    1.51    1.25
   0  -7 -15    1.43    1.31
   0  -7 -15    3.00    1.34
   0   7  15    2.74    1.23
   0   7  15    2.55    1.87
   0  -7 -15    2.66    1.17
   0  -7 -16  180.76   12.50
   0  -7 -16  167.50   11.06
   0   7  16  159.18    9.30
   0   7  16  188.86    8.83
   0  -7 -16  177.72    7.35
   0  -7 -17   44.08    5.74
   0  -7 -17   40.66    3.76
   0   7  17   43.30    5.03
   0  -7 -17   52.09    7.04
   0   7  17   38.71    3.92
   0  -7 -18   58.68    7.07
   0  -7 -18   69.46    8.34
   0   7  18   62.64    6.18
   0  -7 -19   15.62    3.65
   0  -7 -19   14.80    4.45
   0   7  19   18.33    3.59
   0  -7 -20    1.82    2.39
   0  -7 -20    4.11    3.26
   0   7  20    1.50    1.82
   0  -7 -21   10.21    4.38
   0  -7 -21    6.59    2.46
   0  -7 -22   43.13   10.10
   0  -7 -22   27.33    5.71
   0  -7 -23    1.35    2.62
   0  -7 -23    0.75    2.25
   0  -7 -23    0.16    2.37
   0  -7 -24    2.31    2.88
   0  -7 -24    1.41    3.16
   0  -7 -24    0.74    2.34
   0  -7 -25    2.99    3.39
   0  -7 -25    5.19    3.79
   0   8 -16   12.22    4.74
   0   8 -15   12.53    4.57
   0   8 -14   13.70    4.73
   0   8 -13   34.91    6.28
   0   8 -12   16.45    4.49
   0   8 -12   10.29    2.99
   0   8 -11   55.76    7.80
   0   8 -11   48.80    5.77
   0   8 -10   20.94    4.83
   0   8 -10    6.94    2.39
   0   8  -9  172.59   12.64
   0   8  -9  179.35   11.10
   0   8  -8   -1.12    2.13
   0   8  -8    1.35    2.08
   0   8  -7   52.91    6.76
   0   8  -7   53.40    5.91
   0   8  -6   38.74    5.45
   0   8  -6   45.03    5.67
   0  -8   6   37.16    2.79
   0   8  -5  169.53   10.67
   0   8  -5  166.43   10.41
   0  -8   5  151.02    5.88
   0   8  -4  207.59   11.37
   0   8  -4  196.46   11.06
   0  -8   4  182.81    6.75
   0  -8   3    4.43    1.30
   0   8  -3    6.17    2.30
   0   8  -3    4.82    1.48
   0   8  -3    3.31    0.68
   0   8  -3    2.88    1.96
   0  -8   2  416.19   11.16
   0   8  -2  434.08   14.99
   0   8  -2  418.90   11.64
   0   8  -2  435.50   18.31
   0   8  -2  418.60    8.94
   0   8  -2  456.52   16.57
   0   8  -1   -0.54    1.15
   0  -8   1    1.22    0.99
   0   8  -1    0.45    0.80
   0   8  -1    0.34    1.69
   0   8  -1    1.13    0.78
   0   8  -1    0.87    1.63
   0   8   0   19.57    3.10
   0  -8   0   19.35    2.72
   0   8   0   21.36    2.72
   0   8   0   16.28    3.39
   0   8   0   21.89    2.47
   0   8   0   20.50    3.63
   0   8   1    0.57    1.09
   0   8   1    1.81    1.02
   0   8   1    1.17    0.98
   0   8   1    0.91    0.71
   0   8   1    3.21    1.41
   0   8   2    1.77    0.90
   0   8   2    0.67    0.82
   0  -8  -2    0.97    1.16
   0   8   2    2.38    1.63
   0   8   2    1.82    1.08
   0   8   2   -0.82    1.44
   0   8   3   13.71    1.90
   0  -8  -3   14.82    2.57
   0   8   3   15.81    2.19
   0   8   3   10.19    2.81
   0   8   3   11.94    2.08
   0   8   3   16.91    3.06
   0   8   4   93.60    7.30
   0   8   4   93.48    4.51
   0  -8  -4  100.19    6.56
   0   8   4   82.99    4.51
   0   8   4   95.21    7.45
   0   8   4   82.02    5.81
   0  -8  -4   83.10    5.64
   0   8   5  209.95    5.83
   0   8   5  231.77   11.33
   0   8   5  214.25    5.92
   0  -8  -5  203.89    9.35
   0   8   5  222.09    6.33
   0   8   5  224.58   11.09
   0   8   5  218.03    9.83
   0  -8  -5  225.57    9.64
   0   8   6  223.39    4.92
   0   8   6  232.16   11.26
   0   8   6  225.33    4.88
   0  -8  -6  226.91    9.95
   0   8   6  234.61    5.40
   0   8   6  232.84   11.08
   0   8   6  244.62   10.69
   0  -8  -6  216.80    9.81
   0  -8  -7  278.88   11.17
   0  -8  -7  293.76   11.94
   0   8   7  275.72   11.82
   0   8   7  280.92   11.89
   0   8   7  301.94   12.78
   0  -8  -8    7.19    2.25
   0  -8  -8    5.47    1.71
   0   8   8    1.21    1.22
   0   8   8    6.11    2.06
   0   8   8    1.98    1.21
   0  -8  -9    1.42    1.49
   0  -8  -9    2.70    1.59
   0   8   9    0.92    1.44
   0   8   9    1.69    1.05
   0   8   9   -0.52    1.02
   0  -8 -10    3.63    1.37
   0  -8 -10    6.63    2.17
   0   8  10    6.76    1.92
   0   8  10    6.70    2.37
   0   8  10    6.71    1.95
   0  -8 -11  435.32   15.39
   0  -8 -11  453.78   16.98
   0   8  11  452.21   15.14
   0   8  11  472.73   17.49
   0   8  11  432.90   15.33
   0  -8 -12  308.80   13.39
   0  -8 -12  327.26   15.00
   0   8  12  286.24   12.19
   0   8  12  307.26   14.45
   0   8  12  318.54   13.12
   0  -8 -13  111.34    8.26
   0  -8 -13  123.68    9.72
   0   8  13  113.87    7.78
   0   8  13  106.16    8.68
   0   8  13  109.97    7.68
   0   8  14   48.42    5.10
   0  -8 -14   39.70    5.21
   0  -8 -14   52.26    6.47
   0   8  14   44.54    4.95
   0   8  14   46.10    5.77
   0  -8 -14   45.13    1.97
   0  -8 -15  405.21   18.43
   0   8  15  422.96   15.31
   0  -8 -15  427.65   17.24
   0   8  15  427.90   18.65
   0   8  15  455.06   15.29
   0  -8 -16   96.84    9.54
   0   8  16  105.46    7.89
   0   8  16  107.27    9.61
   0   8  16  104.61    7.30
   0  -8 -16  105.35    8.82
   0  -8 -17    3.67    3.29
   0   8  17    2.38    2.22
   0   8  17   -0.68    1.10
   0  -8 -17   -2.67    1.85
   0  -8 -18   15.93    3.76
   0  -8 -18   12.04    3.46
   0   8  18   12.50    2.97
   0  -8 -19   -0.13    1.41
   0  -8 -19    3.11    2.02
   0   8  19    4.44    1.88
   0  -8 -20   -2.40    1.72
   0   8  20    0.44    1.58
   0  -8 -21  134.08   12.78
   0  -8 -21  123.23   11.44
   0  -8 -22    1.62    2.35
   0  -8 -22    6.01    3.62
   0  -8 -23   28.25    6.67
   0  -8 -23   23.74    5.51
   0  -8 -24    3.31    3.45
   0  -8 -24    2.96    3.03
   0  -8 -24   -0.13    2.54
   0  -8 -25    1.24    3.78
   0  -8 -25   -1.36    2.97
   0   9 -15    5.62    3.21
   0   9 -14    5.64    3.60
   0   9 -13    5.20    2.73
   0   9 -12    1.50    1.79
   0   9 -12    3.77    2.35
   0   9 -11   49.80    7.55
   0   9 -11   43.71    5.88
   0   9 -10   35.14    6.22
   0   9 -10   28.35    4.73
   0   9  -9    8.16    3.28
   0   9  -9    1.54    1.82
   0   9  -8   36.87    5.91
   0   9  -8   33.51    5.06
   0   9  -7   13.91    3.58
   0   9  -7   13.66    3.60
   0   9  -6   61.25    7.14
   0   9  -6   56.90    6.53
   0   9  -5  412.92   17.52
   0   9  -5  372.67   16.45
   0   9  -4  720.39   25.90
   0  -9   4  708.48   14.29
   0   9  -4  791.39   23.30
   0   9  -4  785.46   23.52
   0   9  -3  280.86   15.93
   0   9  -3  291.82   13.58
   0  -9   3  267.23    9.27
   0   9  -3  252.11   13.45
   0   9  -2   25.80    4.86
   0  -9   2   21.93    2.84
   0   9  -2   29.05    4.51
   0   9  -2   20.39    2.09
   0   9  -2   19.61    3.88
   0   9  -1   30.05    5.05
   0   9  -1   32.45    4.20
   0   9  -1   31.51    2.81
   0   9  -1   31.20    4.57
   0   9   0   50.36    6.47
   0   9   0   60.46    5.42
   0   9   0   53.69    4.00
   0   9   0   59.07    6.29
   0   9   1    3.31    1.39
   0   9   1    2.04    1.24
   0   9   1    3.92    1.35
   0   9   1    4.35    2.17
   0  -9  -2   43.35    4.71
   0   9   2   38.23    5.34
   0   9   2   34.16    3.66
   0   9   2   46.65    4.13
   0   9   2   43.81    5.37
   0   9   3   38.41    3.46
   0   9   3   36.36    3.53
   0  -9  -3   35.98    4.24
   0   9   3   36.84    5.08
   0   9   3   35.93    3.87
   0   9   3   34.15    4.85
   0   9   4   20.89    2.39
   0  -9  -4   21.19    3.42
   0   9   4   24.95    2.79
   0   9   4   23.52    4.01
   0   9   4   19.00    2.90
   0   9   5   57.91    3.46
   0   9   5   53.58    5.76
   0   9   5   55.03    3.44
   0  -9  -5   64.78    5.61
   0   9   5   63.16    3.84
   0   9   5   70.18    6.69
   0   9   5   60.72    5.28
   0  -9  -5   73.49    5.71
   0   9   6  316.91    6.90
   0   9   6  324.27   14.27
   0   9   6  325.48    7.08
   0  -9  -6  312.99   12.41
   0   9   6  335.02    7.59
   0   9   6  322.26   14.15
   0   9   6  338.41   13.13
   0  -9  -6  321.97   12.54
   0   9   7  134.41    9.15
   0  -9  -7  128.62    8.14
   0  -9  -7  121.14    7.83
   0   9   7  129.05    3.61
   0   9   7  131.01    8.93
   0   9   7  134.87    8.54
   0   9   7  124.52    3.35
   0  -9  -8    1.41    1.68
   0   9   8    0.83    1.69
   0  -9  -8    0.09    1.05
   0   9   8   -0.51    1.20
   0   9   8    1.29    0.97
   0  -9  -9  121.28    8.51
   0   9   9  114.71    8.14
   0  -9  -9  114.36    7.78
   0   9   9  114.50    8.49
   0   9   9  109.03    8.27
   0  -9 -10   54.83    5.92
   0   9  10   56.47    5.86
   0  -9 -10   50.91    5.46
   0   9  10   68.05    6.86
   0   9  10   55.28    5.84
   0  -9 -11   20.99    3.93
   0   9  11   19.38    3.39
   0  -9 -11   21.87    3.57
   0   9  11   21.06    4.12
   0   9  11   24.31    3.98
   0  -9 -12   53.42    6.47
   0   9  12   42.56    5.04
   0  -9 -12   51.43    5.61
   0   9  12   49.54    6.17
   0   9  12   46.51    5.44
   0  -9 -13  611.51   21.49
   0   9  13  623.80   19.11
   0  -9 -13  640.52   20.29
   0   9  13  646.09   22.29
   0   9  13  631.74   19.84
   0  -9 -14   64.57    7.08
   0   9  14   66.41    6.44
   0  -9 -14   66.37    6.75
   0   9  14   66.02    7.44
   0   9  14   66.27    6.47
   0  -9 -15   14.95    3.84
   0   9  15    8.43    2.41
   0  -9 -15    6.02    2.18
   0   9  15    8.23    2.84
   0   9  15   15.48    3.13
   0  -9 -16    0.80    1.45
   0   9  16    3.12    1.94
   0  -9 -16    3.87    2.52
   0   9  16    2.39    1.90
   0   9  16    2.05    1.95
   0   9  17    0.37    1.59
   0  -9 -17    3.07    2.25
   0  -9 -17    0.47    1.55
   0   9  17    3.17    1.85
   0  -9 -18   33.98    5.58
   0  -9 -18   37.84    6.57
   0   9  18   38.16    5.21
   0  -9 -19    5.86    2.75
   0  -9 -19    4.61    3.18
   0   9  19    6.18    2.84
   0  -9 -20    0.21    1.89
   0  -9 -20    1.95    2.12
   0   9  20    2.83    2.37
   0  -9 -21    2.22    2.58
   0  -9 -21    6.18    2.61
   0  -9 -22   61.97    8.36
   0  -9 -22   70.19    9.89
   0  -9 -23   28.65    6.38
   0  -9 -23   30.71    6.61
   0  -9 -24    0.82    2.42
   0  -9 -25    0.84    2.60
   0  10 -15    8.46    4.54
   0  10 -14   12.08    5.53
   0  10 -14    8.98    4.95
   0  10 -13   -1.42    3.08
   0  10 -13    1.14    2.96
   0  10 -12   36.00    7.50
   0  10 -11   19.49    4.11
   0  10 -11   17.26    4.75
   0  10 -10   10.17    3.37
   0  10 -10   19.43    5.40
   0  10  -9    5.70    2.63
   0  10  -9   12.19    4.21
   0  10  -8    5.58    3.12
   0  10  -8   -3.54    2.70
   0  10  -8    2.09    2.59
   0  10  -7    2.95    2.20
   0  10  -7    3.57    2.44
   0  10  -7   -1.14    2.11
   0  10  -6   32.83    6.13
   0  10  -6   37.32    5.72
   0  10  -6   49.41    6.67
   0  10  -5   42.68    6.86
   0  10  -5   43.43    6.06
   0  10  -5   54.38    6.69
   0  10  -4  254.78   16.29
   0  10  -4  266.96   14.72
   0  10  -4  263.91   14.02
   0  10  -3   12.85    3.82
   0  10  -3   12.47    3.26
   0  10  -3   11.57    3.01
   0  10  -2  197.30   13.82
   0  10  -2  216.06   12.94
   0  10  -2  217.48   11.82
   0  10  -1   11.57    3.34
   0  10  -1    9.61    2.96
   0  10  -1   12.79    1.93
   0  10  -1   12.52    2.83
   0  10   0   22.81    4.46
   0  10   0   14.70    3.41
   0  10   0   14.54    2.33
   0  10   0   13.55    2.69
   0  10   1  246.21   14.29
   0  10   1  229.18   13.10
   0  10   1  223.48    8.99
   0  10   1  241.00   10.85
   0  10   2   36.34    5.50
   0  10   2   36.35    5.44
   0  10   2   39.46    4.00
   0  10   2   29.85    3.76
   0 -10  -3  127.94    8.59
   0  10   3  127.22    9.96
   0  10   3  134.11    9.89
   0  10   3  129.90    7.54
   0  10   3  125.04    6.93
   0  10   4   52.91    4.18
   0  10   4   48.95    6.05
   0 -10  -4   59.20    5.61
   0  10   4   58.65    6.57
   0  10   4   61.86    5.48
   0  10   4   49.87    4.03
   0  10   5    0.82    0.57
   0  10   5    0.72    0.79
   0  10   5    1.46    1.07
   0  10   5   -1.41    1.69
   0 -10  -5    2.05    1.19
   0  10   5   -0.21    1.98
   0  10   5   -0.24    1.03
   0 -10  -5    1.61    0.80
   0  10   6    1.43    0.72
   0  10   6    4.43    2.51
   0  10   6    1.25    0.52
   0  10   6    1.45    0.63
   0 -10  -6    0.80    1.03
   0  10   6    5.56    2.37
   0  10   6    3.66    1.79
   0 -10  -6    0.89    1.05
   0  10   7   10.94    2.78
   0 -10  -7   13.70    2.90
   0 -10  -7   15.84    3.24
   0  10   7   12.40    1.41
   0  10   7   15.42    3.32
   0  10   7   13.93    2.93
   0  10   7   13.85    1.40
   0 -10  -8   30.46    4.36
   0  10   8   22.83    4.10
   0 -10  -8   30.26    4.21
   0  10   8   29.91    4.31
   0  10   8   24.81    4.58
   0 -10  -9   84.36    7.29
   0  10   9   74.97    7.03
   0 -10  -9   75.19    6.57
   0  10   9   75.84    7.10
   0  10   9   75.85    7.27
   0 -10 -10    6.14    2.12
   0  10  10   11.97    3.03
   0 -10 -10   11.86    2.88
   0  10  10    9.15    2.83
   0  10  10    5.61    2.41
   0 -10 -11   23.06    4.33
   0  10  11   32.59    4.69
   0 -10 -11   35.45    4.81
   0  10  11   32.97    5.02
   0  10  11   25.47    4.19
   0 -10 -12    2.37    1.73
   0  10  12   -0.18    1.22
   0 -10 -12    2.66    1.47
   0  10  12   -0.19    1.58
   0  10  12    4.14    2.06
   0 -10 -13   15.97    3.89
   0  10  13   14.74    3.15
   0 -10 -13   11.96    2.98
   0  10  13   10.61    3.01
   0  10  13   13.38    2.99
   0 -10 -14   58.82    7.24
   0  10  14   55.37    6.10
   0 -10 -14   66.37    6.93
   0  10  14   53.37    6.97
   0  10  14   52.27    6.14
   0 -10 -15   16.51    4.00
   0  10  15    8.17    2.43
   0 -10 -15   16.44    3.93
   0  10  15   16.06    3.76
   0  10  15   10.06    2.97
   0 -10 -16   41.59    6.22
   0  10  16   39.19    5.37
   0 -10 -16   30.14    5.21
   0  10  16   38.71    5.94
   0  10  16   40.16    5.31
   0  10  17   97.22    8.35
   0 -10 -17  110.30    9.68
   0 -10 -17  107.37   10.32
   0  10  17  103.69    8.51
   0 -10 -18    0.26    2.37
   0 -10 -18    0.80    1.54
   0  10  18    4.15    2.05
   0 -10 -19   19.07    4.85
   0 -10 -19   12.07    4.02
   0  10  19   12.30    3.15
   0 -10 -20    4.56    2.84
   0 -10 -20    2.69    2.04
   0  10  20    4.71    2.48
   0 -10 -21    9.64    3.70
   0 -10 -21   15.29    4.99
   0 -10 -22   -0.42    1.91
   0 -10 -22    2.53    3.44
   0 -10 -23   15.63    4.65
   0 -10 -23    6.58    3.30
   0 -10 -24   -0.66    2.37
   0  11 -14   -1.82    3.25
   0  11 -13   30.14    6.85
   0  11 -13   21.81    5.99
   0  11 -12    3.62    3.83
   0  11 -12    2.89    3.46
   0  11 -11    4.62    2.75
   0  11 -11    2.71    1.69
   0  11 -11    4.19    4.14
   0  11 -10   -1.80    2.50
   0  11 -10   -0.51    1.95
   0  11 -10    2.64    3.17
   0  11  -9  101.42   11.30
   0  11  -9   90.86    9.44
   0  11  -9  114.61   12.61
   0  11  -8    1.08    1.85
   0  11  -8    2.63    2.18
   0  11  -8   -0.75    2.20
   0  11  -7    6.88    2.98
   0  11  -7    5.77    3.38
   0  11  -7    1.02    3.07
   0  11  -6   37.74    6.27
   0  11  -6   37.17    6.01
   0  11  -6   37.31    6.86
   0  11  -5   15.35    3.80
   0  11  -5    8.73    3.06
   0  11  -5    9.91    3.65
   0  11  -4    1.68    1.98
   0  11  -4    0.10    1.45
   0  11  -4   -0.81    1.56
   0  11  -3   78.11    7.97
   0  11  -3   82.65    8.58
   0  11  -3   95.89   10.22
   0  11  -2  627.34   21.18
   0  11  -2  670.15   24.06
   0  11  -2  628.22   25.81
   0  11  -1   37.73    5.02
   0  11  -1   37.96    5.90
   0  11  -1   36.30    6.38
   0  11   0   96.47    7.57
   0  11   0   98.74    5.82
   0  11   0  104.69    9.36
   0  11   0   88.08    9.14
   0  11   1   94.16    7.18
   0  11   1   94.97    6.11
   0  11   1   98.50    9.05
   0  11   1  100.22    9.64
   0  11   2  597.27   17.16
   0  11   2  580.93   15.75
   0  11   2  573.30   21.69
   0  11   2  583.32   22.63
   0  11   3   51.76    4.73
   0  11   3   52.03    5.01
   0  11   3   54.63    6.74
   0  11   3   54.37    6.98
   0  11   4  100.29    6.25
   0  11   4  103.05    9.16
   0 -11  -4   91.11    7.56
   0  11   4  105.98    7.36
   0  11   4   97.21    8.87
   0  11   5   28.35    4.85
   0  11   5   22.78    2.83
   0 -11  -5   25.59    4.31
   0  11   5   17.50    2.57
   0  11   5   20.73    4.09
   0  11   5   21.58    3.52
   0  11   5   12.48    2.08
   0  11   6   15.72    2.04
   0  11   6   16.66    3.90
   0  11   6   11.65    1.86
   0  11   6   13.26    1.96
   0 -11  -6   13.38    3.00
   0  11   6   14.50    3.23
   0  11   6   11.75    2.57
   0 -11  -6   18.31    3.26
   0  11   7  303.17    7.19
   0  11   7  360.34   17.01
   0  11   7  287.43    7.17
   0 -11  -7  333.87   14.59
   0  11   7  329.02    7.93
   0  11   7  350.08   16.46
   0  11   7  385.18   15.53
   0 -11  -7  316.90   13.60
   0  11   8   34.45    5.36
   0 -11  -8   23.35    3.76
   0 -11  -8   22.68    3.94
   0  11   8   21.59    1.37
   0  11   8   22.64    4.21
   0  11   8   25.22    4.25
   0  11   8   23.40    1.40
   0 -11  -9    0.41    1.04
   0  11   9   -0.40    1.49
   0 -11  -9    3.37    1.96
   0  11   9    1.37    1.32
   0  11   9    1.54    1.17
   0 -11 -10   18.31    3.62
   0  11  10   18.12    3.82
   0 -11 -10   27.93    4.47
   0  11  10   14.90    3.70
   0  11  10   26.74    4.68
   0 -11 -11    4.74    2.24
   0  11  11    7.39    2.61
   0 -11 -11    6.58    2.50
   0  11  11    7.99    2.83
   0 -11 -12    2.05    2.10
   0  11  12    1.62    1.13
   0 -11 -12    5.62    2.16
   0  11  12    4.15    2.35
   0  11  12    1.79    1.95
   0 -11 -13    6.42    2.45
   0  11  13    7.52    2.20
   0 -11 -13    4.66    2.54
   0  11  13    3.71    2.38
   0  11  13    2.36    1.78
   0 -11 -14   35.15    5.69
   0  11  14   31.85    4.92
   0 -11 -14   25.46    4.58
   0  11  14   37.38    5.93
   0  11  14   41.83    5.90
   0 -11 -15   17.54    4.07
   0  11  15   16.93    3.53
   0 -11 -15   14.18    3.82
   0  11  15   14.69    3.91
   0  11  15   16.46    3.99
   0 -11 -16    0.13    1.43
   0  11  16    3.19    2.45
   0 -11 -16   -0.59    1.35
   0  11  16    1.30    2.29
   0  11  16    4.15    2.28
   0 -11 -17   27.36    4.96
   0  11  17   34.23    5.38
   0  11  17   21.22    4.15
   0 -11 -18   19.98    4.46
   0 -11 -18   16.50    4.26
   0  11  18   20.48    4.03
   0  11  18   23.90    4.58
   0  11  19    2.75    2.22
   0 -11 -19    6.30    2.91
   0 -11 -19    8.34    4.01
   0  11  20    3.10    1.99
   0 -11 -20    0.22    2.04
   0 -11 -20    6.96    3.86
   0 -11 -21   37.78    6.63
   0 -11 -21   35.48    7.10
   0 -11 -22    2.92    2.38
   0 -11 -22    6.60    3.94
   0 -11 -23   30.76    6.29
   0 -11 -24    2.60    3.05
   0  12 -13    9.38    4.72
   0  12 -12   71.75   10.43
   0  12 -12   62.21   10.55
   0  12 -11   29.63    7.36
   0  12 -11   16.38    5.52
   0  12 -10   50.74    8.49
   0  12 -10   40.43    6.81
   0  12 -10   38.65    8.29
   0  12  -9   19.36    5.59
   0  12  -9   30.23    5.86
   0  12  -9   21.91    6.22
   0  12  -8   69.84    8.89
   0  12  -8   68.91    8.62
   0  12  -8   89.66   11.58
   0  12  -7    0.11    2.14
   0  12  -7    1.86    1.87
   0  12  -6   54.12    7.49
   0  12  -6   55.41    7.71
   0  12  -6   50.61    8.86
   0  12  -5    0.42    1.87
   0  12  -5   -0.01    1.56
   0  12  -5    3.01    3.03
   0  12  -4  131.45   10.86
   0  12  -4  134.86   11.63
   0  12  -4  143.51   13.62
   0  12  -3   76.93    8.08
   0  12  -3   81.09    9.01
   0  12  -3   91.56   10.72
   0  12  -2   78.62    7.86
   0  12  -2  100.21   10.04
   0  12  -2   82.59    9.86
   0  12  -1  110.28    9.12
   0  12  -1   92.05    9.49
   0  12  -1  114.66   11.40
   0  12   0    0.46    1.61
   0  12   0    2.22    2.13
   0  12   0   -1.31    1.54
   0  12   1   52.52    5.76
   0  12   1   46.54    4.41
   0  12   1   52.00    7.00
   0  12   1   55.96    7.93
   0  12   2   37.74    4.77
   0  12   2   34.84    4.13
   0  12   2   39.09    6.15
   0  12   2   34.26    5.93
   0  12   3  194.71    9.91
   0  12   3  182.26    9.53
   0  12   3  176.97   12.67
   0  12   3  195.31   13.57
   0  12   4   32.88    3.97
   0  12   4   26.89    4.03
   0  12   4   22.23    4.62
   0  12   4   35.68    6.10
   0  12   5   39.63    3.93
   0  12   5   45.36    6.49
   0 -12  -5   40.63    5.42
   0  12   5   38.75    4.76
   0  12   5   32.26    5.39
   0 -12  -6   61.98    6.53
   0  12   6   78.92    5.00
   0  12   6   74.29    6.82
   0  12   6   79.09    8.29
   0  12   6   79.30    8.35
   0  12   7    0.71    0.67
   0 -12  -7   -0.47    1.70
   0  12   7    1.50    1.31
   0  12   7    0.30    1.10
   0  12   7    0.15    2.31
   0 -12  -8    9.68    2.38
   0  12   8   12.90    3.50
   0 -12  -8   23.07    4.02
   0  12   8   24.02    4.30
   0  12   8   18.44    4.37
   0 -12  -9   29.88    4.56
   0  12   9   26.57    4.87
   0 -12  -9   36.71    5.18
   0  12   9   40.51    5.67
   0  12   9   29.99    5.48
   0 -12 -10   94.39    8.39
   0  12  10   80.71    8.00
   0 -12 -10   96.27    8.20
   0  12  10   92.93    8.63
   0  12  10   89.91    8.92
   0 -12 -11    6.08    2.56
   0  12  11    4.03    1.46
   0 -12 -11    6.72    2.72
   0  12  11    4.90    2.03
   0  12  11   12.05    3.47
   0 -12 -12   12.00    3.46
   0  12  12   12.23    3.17
   0 -12 -12   13.58    3.30
   0  12  12   17.64    4.08
   0  12  12   21.82    4.47
   0  12  13   12.84    3.29
   0 -12 -13   18.50    4.09
   0  12  13   21.37    4.56
   0  12  13   14.86    3.37
   0 -12 -14   16.44    4.06
   0  12  14   24.60    4.51
   0 -12 -14   19.15    4.14
   0  12  14   23.58    5.00
   0  12  14   23.37    4.71
   0 -12 -15    0.01    1.54
   0  12  15   -0.07    1.46
   0 -12 -15    4.03    2.64
   0  12  15    1.54    1.80
   0  12  15   -0.60    1.83
   0 -12 -16    6.23    2.49
   0 -12 -16   14.22    4.56
   0  12  16    6.99    2.88
   0  12  16   12.29    3.54
   0 -12 -17    2.57    2.28
   0 -12 -17    8.53    3.65
   0  12  17    3.62    2.17
   0  12  17    3.50    1.99
   0 -12 -18   13.56    3.87
   0 -12 -18    6.86    3.16
   0  12  18    9.68    3.51
   0  12  18    6.66    2.84
   0  12  19   16.77    4.16
   0 -12 -19   21.04    4.95
   0 -12 -19   14.17    4.54
   0 -12 -20   13.36    4.47
   0 -12 -20    8.19    4.29
   0 -12 -21    7.26    3.41
   0 -12 -21    5.95    3.54
   0 -12 -22    1.70    2.63
   0 -12 -23   10.16    4.77
   0  13 -11    0.96    3.01
   0  13 -10   -0.39    2.80
   0  13 -10    0.63    3.19
   0  13  -9   47.22    8.28
   0  13  -9   31.91    6.29
   0  13  -9   30.91    7.43
   0  13  -8    3.07    2.63
   0  13  -8    7.64    3.87
   0  13  -8    3.84    3.99
   0  13  -7    5.57    3.04
   0  13  -7    5.83    3.60
   0  13  -7    1.67    2.89
   0  13  -6   12.61    3.97
   0  13  -6   15.98    4.33
   0  13  -6   11.59    4.94
   0  13  -5    3.61    2.78
   0  13  -5    2.71    3.05
   0  13  -5    9.19    4.35
   0  13  -4   56.03    7.57
   0  13  -4   49.13    8.52
   0  13  -3    1.04    2.45
   0  13  -3    0.48    2.11
   0  13  -3    0.65    1.76
   0  13  -2   37.05    5.65
   0  13  -2   43.83    7.11
   0  13  -2   44.77    7.56
   0  13  -1   67.57    7.50
   0  13  -1   78.59    9.20
   0  13  -1   77.53    9.66
   0  13   0    1.26    2.15
   0  13   0    3.13    2.09
   0  13   0    5.45    3.07
   0  13   1   59.81    6.51
   0  13   1   47.85    7.09
   0  13   1   52.12    7.76
   0  13   2   16.14    3.53
   0  13   2   21.51    4.74
   0  13   2   18.23    4.52
   0  13   3    7.09    2.33
   0  13   3    3.47    1.76
   0  13   3    1.58    1.88
   0  13   3    8.25    3.31
   0  13   4   14.62    2.76
   0  13   4   11.04    2.62
   0  13   4    8.36    3.24
   0  13   4   19.36    4.70
   0  13   5   31.44    3.72
   0  13   5   19.59    4.79
   0 -13  -5   31.58    5.12
   0  13   5   21.76    5.01
   0  13   5   20.85    3.67
   0  13   6   23.47    4.99
   0 -13  -6   23.33    4.54
   0  13   6   11.82    2.78
   0  13   6   15.40    3.31
   0  13   7    2.19    2.56
   0 -13  -7    0.34    1.22
   0  13   7   -0.94    1.38
   0  13   7    1.83    1.95
   0  13   8   55.48    7.27
   0 -13  -8   63.86    7.01
   0  13   8   58.94    6.61
   0  13   8   58.29    7.80
   0 -13  -9   14.13    3.38
   0  13   9   14.33    3.83
   0  13   9   10.07    3.22
   0  13   9   15.74    3.92
   0 -13  -9   11.98    3.50
   0 -13 -10    0.78    2.08
   0  13  10   -0.07    1.49
   0  13  10    4.68    2.93
   0 -13 -10    2.12    1.94
   0  13  10    1.97    1.75
   0 -13 -11    1.28    1.59
   0  13  11   -0.60    1.36
   0 -13 -11    1.65    1.36
   0  13  11    0.05    1.53
   0  13  11    3.83    2.65
   0 -13 -12   13.93    3.45
   0  13  12   14.47    3.59
   0 -13 -12   17.64    4.10
   0  13  12   17.79    4.18
   0  13  12   10.17    3.40
   0 -13 -13    2.93    2.63
   0  13  13    0.44    1.55
   0 -13 -13    1.92    1.81
   0  13  13   -1.66    2.18
   0  13  13    3.31    2.56
   0 -13 -14    1.58    2.07
   0  13  14   -1.12    1.56
   0 -13 -14    1.50    2.06
   0  13  14    3.77    2.41
   0  13  14    3.47    2.51
   0 -13 -15   12.98    3.77
   0 -13 -15    6.22    2.60
   0  13  15    7.41    3.25
   0  13  15    5.20    2.17
   0 -13 -16   27.28    5.09
   0  13  16   23.06    5.00
   0  13  16   15.77    3.75
   0 -13 -17  100.58    9.96
   0 -13 -17   80.20    9.82
   0  13  17   97.88    9.55
   0  13  17   94.25    9.40
   0 -13 -18    4.60    3.24
   0 -13 -18    0.90    1.85
   0  13  18    2.08    2.41
   0  13  18   -0.91    2.17
   0  13  19   -2.84    2.57
   0 -13 -19   -1.23    2.37
   0 -13 -19   -1.53    1.81
   0 -13 -20   66.73    9.82
   0 -13 -20   89.22   10.01
   0 -13 -21    2.07    2.20
   0 -13 -21    1.69    2.20
   0 -13 -22   68.10    9.33
   0  14  -9    3.09    4.11
   0  14  -9    1.89    2.90
   0  14  -9    3.34    3.48
   0  14  -8    4.76    3.62
   0  14  -8    1.82    2.99
   0  14  -8   10.02    4.49
   0  14  -7   46.99    7.87
   0  14  -7   68.85    9.65
   0  14  -7   67.47   10.92
   0  14  -6   30.25    6.41
   0  14  -6   20.69    5.48
   0  14  -6   35.07    7.77
   0  14  -5   32.21    6.41
   0  14  -5   27.70    6.19
   0  14  -5   29.77    7.33
   0  14  -4    1.91    2.62
   0  14  -4    1.13    2.10
   0  14  -4    7.82    4.67
   0  14  -3   28.23    5.40
   0  14  -3   46.27    7.61
   0  14  -3   37.81    7.77
   0  14  -2    5.23    2.87
   0  14  -2    4.79    2.92
   0  14  -2    2.68    2.31
   0  14  -1   57.19    6.98
   0  14  -1   83.43    9.97
   0  14  -1   79.47   10.34
   0  14   0    0.26    1.53
   0  14   0    4.55    2.77
   0  14   0   -1.36    2.64
   0  14   1   -0.40    1.61
   0  14   1    3.87    2.99
   0  14   1   -1.97    2.10
   0  14   2    2.21    2.11
   0  14   2    0.04    1.74
   0  14   2    6.25    3.46
   0  14   3   12.46    2.90
   0  14   3   10.96    4.17
   0  14   3   15.44    4.93
   0  14   4  141.86   12.64
   0  14   4  115.64   11.41
   0  14   5    4.87    2.65
   0  14   5    3.67    2.17
   0  14   5    4.14    2.09
   0 -14  -6  235.50   14.17
   0  14   6  238.08   15.87
   0  14   6  258.60   16.94
   0  14   6  241.91   13.07
   0 -14  -7   14.27    3.55
   0  14   7   23.07    5.26
   0  14   7   15.52    4.15
   0  14   7   25.10    4.49
   0 -14  -8    7.93    2.89
   0  14   8    4.59    2.65
   0  14   8   11.81    3.19
   0  14   8   14.61    4.04
   0  14   9   98.82    9.96
   0 -14  -9   70.72    7.78
   0  14   9   89.92    8.57
   0  14   9  102.59   10.66
   0 -14 -10    0.42    1.84
   0  14  10    6.39    2.77
   0  14  10    3.62    2.48
   0 -14 -10    0.76    1.51
   0  14  10    2.14    1.76
   0 -14 -11    1.60    2.17
   0  14  11    0.89    1.68
   0  14  11    0.79    1.63
   0  14  11    0.82    2.62
   0 -14 -11   -0.32    1.84
   0 -14 -12   14.68    3.99
   0  14  12   11.25    3.66
   0  14  12   13.73    4.26
   0  14  12    7.85    3.40
   0 -14 -12   13.80    3.62
   0 -14 -13   13.51    3.91
   0  14  13   27.58    5.79
   0 -14 -13   13.97    3.60
   0  14  13   22.26    5.00
   0  14  13   10.79    3.63
   0 -14 -14   -0.30    1.69
   0  14  14    3.01    2.93
   0  14  14   -0.93    2.06
   0 -14 -15    4.82    2.92
   0 -14 -15    7.55    3.20
   0  14  15    7.22    3.11
   0  14  15    6.50    3.11
   0 -14 -16    2.74    1.77
   0 -14 -16    5.27    2.50
   0  14  16    9.34    3.50
   0  14  16   13.45    4.36
   0 -14 -17   26.09    5.48
   0 -14 -17   25.45    5.81
   0  14  17   25.47    5.60
   0  14  17   24.25    5.05
   0 -14 -18    5.24    3.25
   0 -14 -18    2.95    2.87
   0  14  18    3.27    2.92
   0  14  18    3.08    2.71
   0 -14 -19    1.45    2.15
   0 -14 -19    2.34    2.80
   0  14  19   -0.37    1.96
   0 -14 -20    5.89    2.86
   0 -14 -20    6.17    3.35
   0 -14 -21   24.55    5.86
   0  15  -8    7.32    4.33
   0  15  -7   -2.25    2.61
   0  15  -7   -0.25    2.92
   0  15  -6   28.62    6.63
   0  15  -6   36.35    7.13
   0  15  -6   27.72    6.92
   0  15  -5   63.85    9.60
   0  15  -5   59.99    8.80
   0  15  -5   73.83   11.17
   0  15  -4   24.38    6.02
   0  15  -4   30.69    6.35
   0  15  -4   29.87    6.74
   0  15  -3   36.76    7.34
   0  15  -3   43.60    7.00
   0  15  -2    1.59    1.72
   0  15  -2    5.06    2.57
   0  15  -1    2.25    3.17
   0  15  -1   -1.18    2.40
   0  15  -1   -1.78    2.67
   0  15   0   -3.66    2.94
   0  15   0    2.72    2.29
   0  15   0   -1.63    2.27
   0  15   1   44.11    7.39
   0  15   1   35.85    5.38
   0  15   1   50.99    8.31
   0  15   2    4.10    3.23
   0  15   2    1.06    2.10
   0  15   3    5.20    2.84
   0  15   3    2.03    2.92
   0  15   4    9.34    4.51
   0  15   4    2.84    2.71
   0  15   5   84.83   10.19
   0  15   5   90.62   10.66
   0  15   6   15.95    4.84
   0  15   6   11.68    4.13
   0  15   7    9.96    3.94
   0  15   7   16.70    4.72
   0  15   8    7.91    3.97
   0  15   8    8.41    3.91
   0 -15  -8    5.79    2.70
   0  15   9   -1.28    1.97
   0  15   9    2.17    2.75
   0 -15  -9    1.11    1.86
   0  15  10    0.93    1.95
   0  15  10    3.51    2.68
   0 -15 -10    0.46    1.41
   0  15  11    2.00    2.84
   0  15  11    2.23    1.75
   0 -15 -11   -3.39    2.60
   0 -15 -12   38.74    6.31
   0  15  12   41.19    7.40
   0  15  12   40.97    6.93
   0 -15 -12   23.76    4.78
   0 -15 -13   19.82    4.85
   0  15  13   29.84    6.12
   0  15  13   24.06    5.19
   0 -15 -13   19.55    5.02
   0 -15 -14   11.74    3.80
   0  15  14   19.21    5.12
   0  15  14    9.81    3.77
   0 -15 -14   19.06    4.68
   0 -15 -15    9.77    4.23
   0  15  15    4.23    2.61
   0 -15 -15   12.21    4.27
   0  15  15    7.88    3.88
   0 -15 -16    4.07    2.55
   0 -15 -16    3.60    2.58
   0  15  16    1.82    2.93
   0  15  16    9.27    3.71
   0 -15 -17    1.81    2.34
   0 -15 -17    9.02    3.94
   0  15  17    5.07    3.15
   0  15  17    5.79    3.06
   0 -15 -18   -0.07    1.86
   0 -15 -18    3.71    3.10
   0  15  18    3.68    3.31
   0  15  18    3.56    2.44
   0  15  19    4.76    2.94
   0 -15 -19   14.34    5.45
   0 -15 -19    8.35    3.87
   0 -15 -20   12.05    4.52
   0  16  -6    1.26    2.90
   0  16  -5    2.50    3.13
   0  16  -5    2.91    3.98
   0  16  -4   -1.15    2.82
   0  16  -4    4.66    3.46
   0  16  -3   36.61    8.37
   0  16  -3   36.48    6.72
   0  16  -3   42.15    8.44
   0  16  -2    7.83    4.57
   0  16  -2   17.02    5.16
   0  16  -1   -4.03    3.79
   0  16  -1    8.29    5.89
   0  16   0    9.62    4.41
   0  16   0   23.41    6.56
   0  16   1   15.54    5.17
   0  16   1   11.21    4.23
   0  16   2   25.30    6.13
   0  16   2   22.06    5.64
   0  16   3    4.69    3.47
   0  16   3   -4.20    3.58
   0  16   4   18.14    5.41
   0  16   4   12.70    8.42
   0  16   5    2.85    3.18
   0  16   5    0.65    2.26
   0  16   6   31.07    7.12
   0  16   6   36.85    7.31
   0  16   7   89.05   11.10
   0  16   7   92.58   11.02
   0  16   8    4.45    3.61
   0  16   8    4.53    3.28
   0  16   9   -0.58    2.43
   0  16   9   -0.10    2.18
   0 -16  -9   -0.65    3.18
   0  16  10    3.08    2.93
   0 -16 -10    1.13    1.95
   0  16  10   -0.71    2.71
   0  16  11   42.15    7.64
   0  16  11   51.85    8.17
   0 -16 -11   46.73    7.21
   0 -16 -12   27.92    5.72
   0  16  12   37.74    6.86
   0  16  12   24.45    5.72
   0  16  13   14.39    4.63
   0 -16 -13   20.34    5.44
   0  16  13   12.43    4.45
   0 -16 -14   -1.31    2.75
   0  16  14   -2.17    3.27
   0  16  14   -3.69    3.39
   0 -16 -14    2.61    2.71
   0  16  15    3.95    3.35
   0 -16 -15    5.44    3.29
   0  16  15    3.88    2.85
   0 -16 -15    3.69    3.39
   0  16  16   -0.26    2.06
   0 -16 -16    9.90    3.63
   0  16  16    6.02    3.88
   0 -16 -16    3.75    2.59
   0  16  17   12.01    4.73
   0 -16 -17   15.24    4.84
   0  16  17   10.35    4.33
   0 -16 -17   14.20    5.03
   0  16  18    5.50    3.33
   0 -16 -18    3.29    3.09
   0  16  18    0.66    2.52
   0  16  19    2.22    3.32
   0  17   1   -2.91    3.24
   0  17   1    1.37    2.80
   0  17   2   35.78    7.45
   0  17   2   38.60    8.48
   0  17   3   26.97    6.30
   0  17   3   40.38    8.32
   0  17   4    3.64    2.78
   0  17   4   16.41    6.03
   0  17   5    2.39    3.24
   0  17   5    1.33    3.21
   0  17   6    5.68    3.65
   0  17   6   -0.51    2.43
   0  17   7   59.88   10.15
   0  17   7   57.91    8.97
   0  17   8   12.97    5.32
   0  17   8    6.49    3.87
   0  17   9   -0.20    2.44
   0  17   9   -1.36    2.39
   0  17  10    5.54    3.39
   0  17  10    7.07    3.81
   0 -17 -10    4.10    2.69
   0  17  11    3.37    2.27
   0  17  11    6.19    3.36
   0 -17 -11   10.55    4.35
   0  17  12   85.64   11.32
   0  17  12   89.29   10.96
   0 -17 -12   81.26    9.91
   0  17  13   60.28    9.54
   0  17  13   65.15    9.42
   0 -17 -13   75.76    9.32
   0  17  14   11.20    5.24
   0 -17 -14   11.25    4.45
   0  17  14    4.83    3.77
   0  17  15   38.13    7.66
   0  17  15   33.30    6.51
   0 -17 -15   38.19    7.17
   0 -17 -16    9.81    4.11
   0  17  16    8.93    4.64
   0  17  16    4.21    3.46
   0 -17 -16    1.50    2.98
   0  17  17    2.77    3.01
   0  17  17   -0.75    2.74
  -1  17  17    9.65    4.58
  -1  17  16   -0.56    2.83
  -1  17  16    3.88    4.22
  -1  17  15   45.35    7.61
  -1  17  15   35.86    7.71
   1 -17 -15   33.15    7.14
  -1  17  14   19.08    5.96
  -1  17  14   20.59    5.63
   1 -17 -14   14.24    4.46
  -1  17  13   32.48    6.76
  -1  17  13   37.86    7.04
   1 -17 -13   41.19    7.39
  -1  17  12   73.06   10.65
  -1  17  12   69.65    9.64
   1 -17 -12   68.31    9.17
  -1  17  11  137.71   14.14
  -1  17  11  151.21   14.06
   1 -17 -11  158.80   13.95
  -1  17  10   25.54    6.05
  -1  17  10   25.24    6.29
   1 -17 -10   28.99    6.06
  -1  17   9    4.88    4.18
  -1  17   9    5.85    3.40
   1 -17  -9    3.31    2.67
  -1  17   8   -0.33    2.95
  -1  17   8    3.85    3.70
  -1  17   7    1.90    2.76
  -1  17   7    1.11    2.63
  -1  17   6   60.10    9.71
  -1  17   6   57.62    9.26
  -1  17   5   51.54    9.54
  -1  17   5   78.22   11.01
  -1  17   4    1.24    3.25
  -1  17   4    2.89    3.55
  -1  17   3    5.39    3.96
  -1  17   3   -1.46    3.47
  -1  17   2    5.19    3.97
  -1  17   2   -1.44    2.99
   1 -16 -17    6.15    4.11
  -1  16  17   11.56    4.92
  -1  16  17    6.74    3.72
   1 -16 -17    0.84    2.30
   1 -16 -16    0.17    3.07
  -1  16  16    3.72    3.23
  -1  16  16   -1.45    2.32
   1 -16 -16   -0.47    1.82
   1 -16 -15   -3.43    3.50
  -1  16  15    3.00    2.98
   1 -16 -15    8.07    3.71
  -1  16  15    3.61    2.98
   1 -16 -14   10.98    4.32
  -1  16  14    7.68    3.88
  -1  16  14    3.60    3.30
   1 -16 -14    9.35    4.17
   1 -16 -13   14.81    4.17
  -1  16  13   14.02    4.67
  -1  16  13   11.14    3.81
  -1  16  13   14.62    4.28
   1 -16 -13   13.61    4.44
  -1  16  12   13.44    4.49
  -1  16  12   11.46    4.84
   1 -16 -12   23.43    5.58
  -1  16  12    7.28    3.72
  -1  16  11    8.17    3.21
  -1  16  11    6.38    3.95
   1 -16 -11    2.16    2.26
  -1  16  11    0.58    2.26
  -1  16  10   17.25    4.24
  -1  16  10   25.28    6.42
  -1  16  10   21.55    5.71
   1 -16 -10   20.10    4.75
  -1  16   9   92.24    9.66
  -1  16   9   81.52   10.67
   1 -16  -9   80.26    9.47
  -1  16   9   87.33   10.49
  -1  16   8   10.86    3.67
  -1  16   8   16.85    5.56
  -1  16   8   10.49    4.55
   1 -16  -8   11.96    4.15
  -1  16   7   53.38    6.96
  -1  16   7   50.13    8.34
  -1  16   7   57.84    9.19
  -1  16   6   56.10    8.71
  -1  16   6   61.53    9.69
  -1  16   5   35.93    6.85
  -1  16   5   30.82    7.24
  -1  16   4   58.18    9.33
  -1  16   4   64.90   10.15
  -1  16   3    0.11    2.27
  -1  16   3    0.39    3.29
  -1  16   2    7.04    4.15
  -1  16   2   10.45    4.97
  -1  16   1   26.25    6.41
  -1  16   1    9.29    4.18
  -1  16   0    0.78    2.76
  -1  16   0   -0.17    2.04
  -1  16  -1   12.24    5.33
  -1  16  -1   -3.38    3.84
  -1  16  -2   12.71    4.76
  -1  16  -2   14.45    4.57
  -1  16  -3    2.22    2.74
  -1  16  -3    4.48    3.81
  -1  16  -4    8.13    4.12
  -1  16  -4    4.68    3.91
  -1  16  -5    2.43    2.64
   1 -15 -19    6.54    3.35
  -1  15  18    2.44    2.18
   1 -15 -18    4.53    3.30
   1 -15 -18    5.84    3.06
  -1  15  18    0.57    2.54
  -1  15  17    2.24    2.94
   1 -15 -17    3.88    2.93
   1 -15 -17    5.18    3.45
  -1  15  17   -1.24    2.74
  -1  15  16    2.22    2.25
   1 -15 -16   10.63    3.87
   1 -15 -16   11.15    4.10
  -1  15  16    0.25    2.27
   1 -15 -15   36.74    6.67
  -1  15  15   20.97    5.53
  -1  15  15   25.63    5.91
  -1  15  15   38.15    6.60
   1 -15 -15   24.55    5.29
   1 -15 -14    5.80    2.87
  -1  15  14    8.01    3.87
  -1  15  14    0.22    2.24
  -1  15  14    2.72    2.81
   1 -15 -14    5.58    2.91
   1 -15 -13    0.96    1.88
  -1  15  13    0.38    2.03
  -1  15  13    1.17    2.46
   1 -15 -13    4.53    3.06
  -1  15  13    0.95    2.44
   1 -15 -12   -0.25    1.55
  -1  15  12    0.46    1.88
  -1  15  12    1.21    2.44
  -1  15  12    0.48    2.04
   1 -15 -12    3.05    2.37
   1 -15 -11    1.13    1.53
  -1  15  11    0.89    1.81
  -1  15  11   -0.53    2.62
  -1  15  11   -0.16    2.11
   1 -15 -11    2.09    1.66
  -1  15  10    8.62    3.35
  -1  15  10    4.65    3.00
   1 -15 -10    2.41    2.57
  -1  15   9   11.83    3.63
  -1  15   9   12.17    4.14
  -1  15   9   17.14    4.67
   1 -15  -9   23.70    4.94
  -1  15   8   21.48    4.47
  -1  15   8   27.09    5.78
   1 -15  -8   35.25    6.05
  -1  15   8   28.08    5.73
  -1  15   7   61.00    7.24
  -1  15   7   71.09    9.28
   1 -15  -7   56.55    7.48
  -1  15   7   57.43    8.17
  -1  15   6    1.27    1.74
  -1  15   6    2.91    3.20
  -1  15   6    3.63    2.78
  -1  15   5    0.69    1.52
  -1  15   5   -2.27    2.47
  -1  15   4    5.35    3.55
  -1  15   4    1.96    2.54
  -1  15   3   12.38    4.74
  -1  15   3    2.33    2.74
  -1  15   2    9.64    4.22
  -1  15   2    1.50    2.64
  -1  15   1   -1.46    2.26
  -1  15   1   -3.13    3.05
  -1  15   0    5.08    3.53
  -1  15   0    7.20    2.77
  -1  15  -1   -1.54    2.69
  -1  15  -1    2.62    2.43
  -1  15  -1   -1.41    1.98
  -1  15  -2   27.28    6.59
  -1  15  -2   26.36    5.59
  -1  15  -2   31.02    6.50
  -1  15  -3   -2.98    3.31
  -1  15  -3   -0.12    2.05
  -1  15  -3    0.40    2.57
  -1  15  -4   10.49    5.26
  -1  15  -4    6.70    3.73
  -1  15  -4    5.49    2.68
  -1  15  -5    0.98    3.27
  -1  15  -5    6.51    3.99
  -1  15  -5   11.02    5.07
  -1  15  -6   31.30    7.39
  -1  15  -6   37.20    7.54
  -1  15  -6   35.10    7.20
  -1  15  -7    3.58    3.39
  -1  15  -7   -2.13    3.04
   1 -14 -20   10.66    4.17
   1 -14 -19   18.54    5.13
   1 -14 -19   13.13    4.37
  -1  14  18    4.33    3.03
   1 -14 -18    4.34    2.64
   1 -14 -18    1.92    2.87
  -1  14  18    0.49    2.15
   1 -14 -17    6.69    3.90
  -1  14  17    3.40    2.29
   1 -14 -17    5.11    3.26
  -1  14  17    2.60    2.39
  -1  14  17   -1.09    2.23
   1 -14 -16    2.51    2.83
  -1  14  16    1.17    1.90
   1 -14 -16    0.07    1.94
  -1  14  16    1.60    2.75
  -1  14  16    2.51    3.11
   1 -14 -15   33.49    6.14
  -1  14  15   39.29    6.50
   1 -14 -15   33.76    5.79
  -1  14  15   32.84    6.18
  -1  14  15   25.90    5.76
   1 -14 -14    2.51    1.61
  -1  14  14    6.46    3.10
   1 -14 -14    4.76    2.48
  -1  14  14    2.99    2.09
  -1  14  14    1.12    2.36
   1 -14 -13    5.91    2.63
   1 -14 -13    2.06    2.00
  -1  14  13    3.69    3.20
  -1  14  13    3.60    2.59
  -1  14  13    2.63    2.00
   1 -14 -12   35.75    6.08
  -1  14  12   38.90    6.27
   1 -14 -12   35.91    5.81
  -1  14  12   38.77    6.34
  -1  14  12   37.56    6.71
   1 -14 -11   21.57    4.73
  -1  14  11   19.25    4.54
  -1  14  11   23.26    5.68
   1 -14 -11   13.75    3.82
  -1  14  11   16.70    4.07
   1 -14 -10   14.65    3.99
  -1  14  10   16.22    4.27
  -1  14  10   18.01    4.70
   1 -14 -10   10.73    3.64
  -1  14  10   22.32    5.13
   1 -14  -9    0.65    1.73
  -1  14   9    3.94    2.49
  -1  14   9    4.88    3.77
  -1  14   9    0.63    2.27
   1 -14  -9    4.49    2.89
  -1  14   8    5.29    2.49
  -1  14   8   -0.73    1.91
  -1  14   8   -1.74    2.68
   1 -14  -8   -0.49    2.21
  -1  14   7   24.14    4.37
  -1  14   7   34.37    6.31
  -1  14   7   28.17    5.92
   1 -14  -7   25.51    4.78
  -1  14   6   21.19    3.97
  -1  14   6   14.83    4.72
   1 -14  -6   26.95    5.13
  -1  14   6   26.24    5.86
  -1  14   5   26.13    4.63
  -1  14   5   34.21    6.20
  -1  14   5   26.03    5.28
  -1  14   4    8.83    2.69
  -1  14   4    8.79    3.82
  -1  14   4   16.83    4.19
  -1  14   3   -0.73    1.68
  -1  14   3    0.73    1.51
  -1  14   3   -0.18    1.84
  -1  14   3    0.31    1.84
  -1  14   2   17.65    4.89
  -1  14   2   11.65    3.19
  -1  14   2   15.50    4.58
  -1  14   1   57.05    9.20
  -1  14   1   38.73    5.51
  -1  14   1   55.33    8.37
  -1  14   0   -1.72    3.04
  -1  14   0    0.33    1.74
  -1  14   0    2.21    2.61
  -1  14  -1   61.44    9.17
  -1  14  -1   46.34    6.66
  -1  14  -1   55.26    8.46
  -1  14  -2   87.87   11.15
  -1  14  -2   74.13    8.39
  -1  14  -2   78.23    9.73
  -1  14  -3   -5.42    4.20
  -1  14  -3    2.28    2.41
  -1  14  -3    1.28    2.17
  -1  14  -4    7.24    3.42
  -1  14  -4    3.55    2.81
  -1  14  -4    8.44    3.97
  -1  14  -5   26.18    6.71
  -1  14  -5   38.72    7.18
  -1  14  -5   18.19    5.36
  -1  14  -6    4.99    4.09
  -1  14  -6    1.32    3.12
  -1  14  -6    1.98    2.49
  -1  14  -7   -0.41    3.00
  -1  14  -7    7.06    3.50
  -1  14  -7    8.72    4.05
  -1  14  -8   15.72    5.72
  -1  14  -8   20.62    5.28
  -1  14  -8   25.07    6.24
  -1  14  -9   -4.63    4.02
  -1  14  -9    1.43    3.05
   1 -13 -21   12.15    4.42
   1 -13 -20   12.15    4.50
   1 -13 -20    4.60    3.16
   1 -13 -19   14.05    4.59
   1 -13 -19   17.68    5.05
  -1  13  18   31.90    5.40
   1 -13 -18   33.49    6.29
   1 -13 -18   37.29    7.07
  -1  13  18   27.40    5.52
   1 -13 -17   18.41    5.51
  -1  13  17   25.97    5.21
   1 -13 -17   16.33    4.38
  -1  13  17   34.62    6.86
  -1  13  17   24.84    5.18
   1 -13 -16    7.58    3.90
  -1  13  16    7.60    3.11
   1 -13 -16    0.71    1.90
  -1  13  16    9.82    3.58
  -1  13  16    2.83    2.19
   1 -13 -15    1.27    2.01
  -1  13  15    0.28    1.84
   1 -13 -15    3.55    2.53
  -1  13  15    6.81    3.20
  -1  13  15    5.39    2.98
   1 -13 -14    2.21    2.28
  -1  13  14   -1.48    1.63
   1 -13 -14   -0.08    1.59
  -1  13  14    3.48    2.36
  -1  13  14    4.44    2.99
   1 -13 -13    9.40    3.44
  -1  13  13   19.88    4.29
   1 -13 -13   11.29    3.34
  -1  13  13   20.40    4.65
  -1  13  13   24.11    4.98
   1 -13 -12    3.85    2.14
  -1  13  12    6.46    2.86
   1 -13 -12    0.53    1.64
  -1  13  12    1.66    1.69
  -1  13  12    0.06    2.45
   1 -13 -11   41.06    5.99
  -1  13  11   42.86    6.19
   1 -13 -11   30.60    5.15
  -1  13  11   38.92    6.15
  -1  13  11   41.43    6.52
   1 -13 -10   34.95    5.56
  -1  13  10   31.79    5.36
   1 -13 -10   34.22    5.69
  -1  13  10   30.40    5.36
  -1  13  10   34.51    6.17
   1 -13  -9  114.06    9.27
  -1  13   9  104.81   10.02
   1 -13  -9  106.60    9.32
  -1  13   9  123.61   10.06
  -1  13   9  115.26   10.79
   1 -13  -8   30.71    4.75
   1 -13  -8   41.12    5.84
  -1  13   8   44.96    6.03
  -1  13   8   49.37    7.12
  -1  13   8   39.06    6.41
   1 -13  -7  134.25   10.35
  -1  13   7  131.09   10.05
  -1  13   7  146.47   12.30
  -1  13   7  137.59   11.75
  -1  13   6    3.46    2.07
  -1  13   6    6.34    3.43
   1 -13  -6    5.19    2.13
  -1  13   6    5.52    2.61
  -1  13   5   33.88    3.96
  -1  13   5   36.48    4.97
  -1  13   5   47.65    7.16
   1 -13  -5   36.26    5.43
  -1  13   5   38.96    6.56
  -1  13   4    9.85    2.46
  -1  13   4   11.29    3.00
  -1  13   4    6.34    3.49
  -1  13   4    8.98    3.28
  -1  13   3   43.00    5.08
  -1  13   3   48.19    5.47
  -1  13   3   51.43    7.53
  -1  13   3   48.49    7.45
  -1  13   2   70.21    6.73
  -1  13   2   49.30    5.25
  -1  13   2   66.31    8.42
  -1  13   2   65.59    8.65
  -1  13   1    3.63    2.22
  -1  13   1    3.33    1.46
  -1  13   1   -1.33    1.78
  -1  13   1    7.08    3.00
  -1  13   0  112.24   11.89
  -1  13   0  101.60    8.62
  -1  13   0  105.17   10.75
  -1  13  -1   20.12    5.32
  -1  13  -1   16.01    3.71
  -1  13  -1   15.90    4.37
  -1  13  -2   -0.15    2.22
  -1  13  -2    2.95    1.93
  -1  13  -2    4.88    2.91
  -1  13  -3   30.29    6.68
  -1  13  -3   25.90    5.09
  -1  13  -3   23.94    5.27
  -1  13  -4   -4.08    3.82
  -1  13  -4    3.40    2.38
  -1  13  -4    1.82    2.41
  -1  13  -5    6.70    3.97
  -1  13  -5    0.50    2.10
  -1  13  -5    0.91    1.81
  -1  13  -6    3.47    3.51
  -1  13  -6    2.49    3.09
  -1  13  -6   -1.14    2.41
  -1  13  -7   81.85   11.91
  -1  13  -7   75.35    9.63
  -1  13  -7   82.01    9.63
  -1  13  -8    2.04    2.68
  -1  13  -8    3.44    3.23
  -1  13  -8    3.37    3.09
  -1  13  -9   20.61    7.02
  -1  13  -9   23.43    5.95
  -1  13  -9   40.56    7.33
  -1  13 -10  115.24   12.94
  -1  13 -10  123.01   14.68
  -1  13 -11   14.54    6.14
   1 -12 -22   -2.79    2.61
   1 -12 -21   24.29    5.45
   1 -12 -21   27.09    6.43
   1 -12 -20   11.42    3.86
   1 -12 -20    9.81    4.01
   1 -12 -19   27.35    5.65
   1 -12 -19   13.69    5.25
   1 -12 -18   52.36    8.04
  -1  12  18   34.65    5.67
   1 -12 -18   27.12    5.29
  -1  12  18   50.94    8.02
  -1  12  18   37.56    6.04
   1 -12 -17   24.30    6.05
  -1  12  17   19.81    4.23
   1 -12 -17   22.64    4.92
  -1  12  17   21.49    5.10
  -1  12  17   22.02    4.89
   1 -12 -16   29.41    5.76
  -1  12  16   26.63    4.92
  -1  12  16   24.20    5.43
  -1  12  16   22.36    4.63
   1 -12 -15    2.79    2.97
  -1  12  15    0.77    1.86
   1 -12 -15    0.55    1.59
  -1  12  15    1.01    1.68
  -1  12  15    3.16    2.87
   1 -12 -14    1.20    1.62
  -1  12  14    1.50    1.85
   1 -12 -14   -0.66    1.57
  -1  12  14    1.84    2.04
  -1  12  14    2.31    1.99
   1 -12 -13    9.02    2.97
  -1  12  13    9.56    2.42
   1 -12 -13   15.93    3.62
  -1  12  13   12.15    3.82
  -1  12  13   16.62    3.97
   1 -12 -12   37.08    5.81
  -1  12  12   36.14    5.48
   1 -12 -12   38.64    5.81
  -1  12  12   30.66    5.31
  -1  12  12   30.80    5.63
   1 -12 -11   22.07    4.51
  -1  12  11   14.17    3.74
   1 -12 -11   16.45    3.82
  -1  12  11   18.73    4.18
  -1  12  11   22.03    4.84
   1 -12 -10    8.22    2.88
  -1  12  10    3.23    1.85
   1 -12 -10   12.41    3.42
  -1  12  10    4.30    2.41
  -1  12  10    5.69    1.63
   1 -12  -9    2.32    1.81
  -1  12   9    1.31    1.81
   1 -12  -9    2.81    1.81
  -1  12   9   -1.38    1.85
  -1  12   9    4.52    2.67
   1 -12  -8  357.37   15.43
   1 -12  -8  360.78   16.28
  -1  12   8  396.09   18.42
  -1  12   8  397.10   17.04
  -1  12   8  364.94   18.21
   1 -12  -7   20.65    3.64
  -1  12   7   17.77    2.29
  -1  12   7   24.02    5.10
   1 -12  -7   17.51    3.88
  -1  12   7   12.35    2.88
  -1  12   7   19.72    4.36
   1 -12  -6   40.85    5.52
  -1  12   6   51.43    4.24
  -1  12   6   54.31    6.04
  -1  12   6   51.52    6.89
  -1  12   6   54.13    7.21
  -1  12   5   91.30    6.10
  -1  12   5   89.64    7.56
  -1  12   5   96.21    9.58
   1 -12  -5   99.46    8.55
  -1  12   5   78.06    8.28
  -1  12   4    1.83    0.88
  -1  12   4   -0.89    1.12
   1 -12  -4    0.44    1.17
  -1  12   4   -0.77    2.26
  -1  12   3    7.97    2.37
  -1  12   3    2.80    1.58
  -1  12   3    2.17    2.08
  -1  12   2    1.01    1.00
  -1  12   2   -0.38    1.09
  -1  12   2    1.11    1.72
  -1  12   2   -1.23    1.84
  -1  12   1   35.61    4.73
  -1  12   1   29.14    3.78
  -1  12   1   37.43    5.99
  -1  12   1   31.10    6.06
  -1  12   0   82.63    7.58
  -1  12   0   75.84    5.68
  -1  12   0   81.07    8.98
  -1  12   0   65.51    8.36
  -1  12  -1   18.90    4.05
  -1  12  -1   15.25    2.48
  -1  12  -1   11.56    3.75
  -1  12  -1   12.70    3.82
  -1  12  -2   43.72    7.44
  -1  12  -2   36.21    5.40
  -1  12  -2   27.53    5.67
  -1  12  -3    8.68    3.40
  -1  12  -3   15.28    3.88
  -1  12  -3   13.00    3.94
  -1  12  -4   13.25    4.32
  -1  12  -4   17.26    4.28
  -1  12  -4    6.73    3.02
  -1  12  -5  178.62   15.62
  -1  12  -5  194.72   13.77
  -1  12  -5  191.74   13.99
  -1  12  -6   22.95    6.01
  -1  12  -6   14.16    4.17
  -1  12  -6   23.54    4.98
  -1  12  -7    2.32    3.25
  -1  12  -7    5.39    2.95
  -1  12  -7    9.54    3.95
  -1  12  -8   45.67    8.48
  -1  12  -8   58.94    8.13
  -1  12  -9   10.22    4.77
  -1  12  -9    5.17    3.35
  -1  12  -9    8.18    3.11
  -1  12 -10   97.15   12.56
  -1  12 -10   95.48   11.63
  -1  12 -10   90.48    9.91
  -1  12 -11    4.35    3.31
  -1  12 -11    2.17    2.65
  -1  12 -12    1.33    2.85
  -1  12 -12    8.85    5.38
  -1  12 -13   12.95    6.06
   1 -11 -23   10.28    3.81
   1 -11 -22   -1.81    2.75
   1 -11 -22    2.35    3.05
   1 -11 -21   17.54    4.75
   1 -11 -21   13.11    4.82
   1 -11 -20    6.80    3.02
   1 -11 -20    9.21    3.62
   1 -11 -19   55.15    7.58
   1 -11 -19   39.16    7.03
  -1  11  18    1.77    2.34
   1 -11 -18    0.66    1.54
  -1  11  18   -0.47    2.59
   1 -11 -18    2.64    2.59
   1 -11 -17   75.36    9.23
  -1  11  17   58.99    6.73
   1 -11 -17   53.76    7.04
  -1  11  17   64.14    8.42
  -1  11  17   65.48    7.43
   1 -11 -16    1.20    1.58
  -1  11  16    0.47    1.55
   1 -11 -16    1.26    1.70
  -1  11  16   -1.80    2.10
  -1  11  16    0.86    1.35
   1 -11 -15   15.71    4.49
  -1  11  15   24.57    4.33
   1 -11 -15   22.01    4.43
  -1  11  15   19.75    4.66
  -1  11  15   14.68    3.85
   1 -11 -14   68.06    8.07
  -1  11  14   54.99    6.27
   1 -11 -14   62.44    7.05
  -1  11  14   49.76    6.98
  -1  11  14   64.73    7.32
   1 -11 -13    3.42    2.15
  -1  11  13    6.64    2.89
   1 -11 -13    0.20    1.38
  -1  11  13    4.32    2.40
  -1  11  13    3.42    2.05
   1 -11 -12    9.76    3.12
  -1  11  12    2.69    2.07
   1 -11 -12    3.49    2.31
  -1  11  12    5.24    2.13
  -1  11  12    2.98    1.65
   1 -11 -11    7.86    2.81
  -1  11  11    9.54    3.45
   1 -11 -11   10.88    3.00
  -1  11  11    6.49    2.48
  -1  11  11   10.89    2.96
   1 -11 -10   15.77    3.46
  -1  11  10   19.38    4.04
   1 -11 -10   13.25    3.11
  -1  11  10   22.97    4.41
  -1  11  10   16.47    3.87
   1 -11  -9   12.42    3.32
   1 -11  -9   10.78    2.84
  -1  11   9   12.43    3.11
  -1  11   9   17.48    3.68
  -1  11   9   11.49    3.25
   1 -11  -8    4.41    1.97
  -1  11   8    2.88    0.83
  -1  11   8    4.44    2.72
   1 -11  -8    3.68    1.69
  -1  11   8    5.05    2.20
  -1  11   8    5.67    2.31
   1 -11  -7   26.80    4.07
   1 -11  -7   28.50    4.44
  -1  11   7   22.82    2.35
  -1  11   7   24.51    4.25
  -1  11   7   27.11    4.34
  -1  11   7   23.79    4.48
   1 -11  -6   28.97    4.30
   1 -11  -6   33.65    4.81
  -1  11   6   24.12    2.83
  -1  11   6   17.45    3.81
  -1  11   6   34.34    4.70
  -1  11   6   33.40    5.51
  -1  11   5  188.63    7.62
   1 -11  -5  214.63   11.78
  -1  11   5  206.44    8.53
  -1  11   5  217.49   11.28
  -1  11   5  235.67   14.02
  -1  11   5  208.23   13.07
  -1  11   4   35.11    3.77
  -1  11   4   30.45    4.24
  -1  11   4   39.71    6.08
  -1  11   4   24.77    4.79
   1 -11  -4   45.35    5.54
  -1  11   3    0.64    0.80
  -1  11   3    2.04    1.36
  -1  11   3    4.00    2.24
   1 -11  -3    2.72    1.15
  -1  11   3    0.71    1.25
  -1  11   2  228.21   10.80
  -1  11   2  204.73    9.89
  -1  11   2  203.40   13.06
  -1  11   2  228.78   14.34
  -1  11   1    2.38    1.30
  -1  11   1    0.81    1.71
  -1  11   1    1.26    1.86
  -1  11   0  266.77   12.76
  -1  11   0  284.30   10.63
  -1  11   0  273.59   15.31
  -1  11   0  261.63   16.37
  -1  11  -1   12.34    2.88
  -1  11  -1   14.34    2.35
  -1  11  -1   11.29    3.06
  -1  11  -1   15.56    4.06
  -1  11  -2   26.88    4.52
  -1  11  -2   30.69    3.12
  -1  11  -2   28.20    5.55
  -1  11  -2   18.68    4.34
  -1  11  -3  165.52   13.86
  -1  11  -3  176.98   11.72
  -1  11  -3  187.95   13.05
  -1  11  -4   86.50   10.18
  -1  11  -4  101.63    9.18
  -1  11  -4   93.21    9.36
  -1  11  -5   11.85    4.35
  -1  11  -5   11.88    3.47
  -1  11  -6   98.71   11.19
  -1  11  -6  116.74   10.55
  -1  11  -6  131.02   11.08
  -1  11  -7    1.00    2.54
  -1  11  -7    0.04    2.08
  -1  11  -7    2.83    2.79
  -1  11  -8   -1.93    2.65
  -1  11  -8    2.63    3.20
  -1  11  -8    4.58    2.70
  -1  11  -9   48.82    8.56
  -1  11  -9   48.40    7.74
  -1  11  -9   47.76    6.91
  -1  11 -10   13.71    4.26
  -1  11 -10   27.44    5.43
  -1  11 -11    0.73    2.44
  -1  11 -11    4.40    3.02
  -1  11 -11   -0.90    2.50
  -1  11 -12   25.07    6.06
  -1  11 -12   30.31    7.11
  -1  11 -13   11.20    5.07
  -1  11 -13   20.84    6.39
  -1  11 -14   15.27    5.92
  -1  11 -15   11.03    5.76
   1 -10 -23   15.42    5.23
   1 -10 -22    6.76    3.13
   1 -10 -22   12.37    4.55
   1 -10 -21   12.88    4.23
   1 -10 -21   12.59    4.45
   1 -10 -20    4.12    2.87
   1 -10 -20   11.78    4.41
   1 -10 -19    0.05    2.12
   1 -10 -19    9.45    3.87
  -1  10  18   26.93    4.54
   1 -10 -18   32.27    5.85
  -1  10  18   30.70    5.85
   1 -10 -18   36.55    6.53
   1 -10 -17   -0.82    1.78
  -1  10  17    2.49    2.15
   1 -10 -17   -1.07    2.13
  -1  10  17   -1.79    2.16
  -1  10  17    0.26    2.15
   1 -10 -16    0.17    1.52
  -1  10  16    0.24    1.20
   1 -10 -16   -1.34    2.00
  -1  10  16   -3.97    2.74
   1 -10 -15   63.65    7.83
  -1  10  15   58.89    6.17
   1 -10 -15   60.12    7.12
  -1  10  15   62.53    7.60
  -1  10  15   68.50    7.00
   1 -10 -14   31.97    5.18
  -1  10  14   32.40    4.86
   1 -10 -14   29.45    4.84
  -1  10  14   31.13    5.49
  -1  10  14   26.96    4.57
   1 -10 -13   29.90    5.03
  -1  10  13   36.44    4.84
   1 -10 -13   42.53    5.70
  -1  10  13   34.84    5.44
  -1  10  13   42.17    5.81
   1 -10 -12    3.93    2.06
  -1  10  12    3.37    1.77
   1 -10 -12    5.18    2.00
  -1  10  12    2.99    1.88
  -1  10  12    5.55    1.97
   1 -10 -11   31.93    4.89
  -1  10  11   17.38    3.38
   1 -10 -11   17.78    3.43
  -1  10  11   25.67    4.63
  -1  10  11   22.08    4.01
   1 -10 -10   22.69    3.97
  -1  10  10   21.66    3.66
   1 -10 -10   23.70    4.20
  -1  10  10   26.24    4.53
  -1  10  10   22.29    4.12
   1 -10  -9   11.33    2.78
   1 -10  -9   13.88    3.03
  -1  10   9   13.47    2.81
  -1  10   9   11.79    3.05
  -1  10   9   15.28    3.33
  -1  10   8    0.18    1.42
   1 -10  -8    2.19    1.73
   1 -10  -8    5.21    2.08
  -1  10   8    4.36    0.86
  -1  10   8    3.19    1.97
  -1  10   8    5.54    2.29
  -1  10   8    4.33    0.86
  -1  10   7   26.84    4.48
   1 -10  -7   24.13    3.74
   1 -10  -7   21.87    3.78
  -1  10   7   18.20    3.58
  -1  10   7   17.83    1.81
  -1  10   7   28.37    4.29
  -1  10   7   23.91    2.31
  -1  10   6   18.13    3.86
   1 -10  -6   10.77    2.51
  -1  10   6   13.15    2.00
  -1  10   6   11.74    3.08
   1 -10  -6   12.04    2.72
  -1  10   6   16.43    3.23
  -1  10   6    9.76    1.56
  -1  10   5  143.99    6.35
  -1  10   5  160.57   11.00
  -1  10   5  141.43    6.01
   1 -10  -5  160.47    9.67
  -1  10   5  163.64    7.18
  -1  10   5  163.37   10.91
  -1  10   5  180.25    9.94
   1 -10  -5  145.22    8.46
  -1  10   4   25.47    4.37
  -1  10   4   24.05    2.81
   1 -10  -4   30.33    4.22
  -1  10   4   25.33    4.76
  -1  10   4   30.07    3.30
  -1  10   4   31.94    4.09
  -1  10   4   25.07    2.95
  -1  10   3  195.06    8.94
  -1  10   3  201.53    9.81
  -1  10   3  199.85   12.14
  -1  10   3  202.46   12.80
   1 -10  -3  226.39   11.54
  -1  10   2  144.56    8.09
  -1  10   2  151.38    8.24
  -1  10   2  147.66   10.50
  -1  10   2  152.81   11.32
   1 -10  -2  154.72    9.61
  -1  10   1  573.25   16.96
  -1  10   1  550.23   14.99
  -1  10   1  581.43   20.91
  -1  10   1  561.26   22.23
  -1  10   0  321.58   13.37
  -1  10   0  327.90   10.97
  -1  10   0  355.06   16.48
  -1  10   0  327.02   17.28
  -1  10  -1    5.38    1.89
  -1  10  -1    6.33    1.42
  -1  10  -1    6.14    2.71
  -1  10  -1   10.72    3.62
  -1  10  -2  481.62   17.66
  -1  10  -2  425.16   11.02
  -1  10  -2  432.83   18.51
  -1  10  -2  437.79   20.94
  -1  10  -3    0.33    1.12
  -1  10  -3   -0.06    0.72
  -1  10  -3   -0.74    1.63
  -1  10  -3    2.27    2.99
  -1  10  -4  118.86    9.54
  -1  10  -4  130.70    4.80
  -1  10  -4  141.02   12.32
  -1  10  -4  113.77    9.62
  -1  10  -5   29.63    5.32
  -1  10  -5   26.82    4.65
  -1  10  -6  285.22   15.51
  -1  10  -6  306.31   16.37
  -1  10  -7  102.03    9.34
  -1  10  -7  121.66   10.79
  -1  10  -8   16.34    3.74
  -1  10  -8   17.55    4.86
  -1  10  -9   26.39    4.96
  -1  10  -9   20.31    4.60
  -1  10 -10   35.35    5.65
  -1  10 -10   32.35    6.21
  -1  10 -11    3.18    2.60
  -1  10 -11    3.91    3.11
  -1  10 -12   28.86    6.34
  -1  10 -13    2.47    3.18
  -1  10 -14    1.58    2.51
   1  -9 -24    9.94    4.26
   1  -9 -23    0.80    2.13
   1  -9 -23    4.20    3.52
   1  -9 -22    9.53    3.88
   1  -9 -22    7.05    3.49
   1  -9 -21   25.38    5.60
   1  -9 -21   22.21    5.54
   1  -9 -20   14.66    4.32
   1  -9 -20   21.04    5.58
   1  -9 -19   -1.34    1.95
   1  -9 -19    0.69    2.11
  -1   9  18    0.05    1.46
   1  -9 -18   -2.69    2.48
  -1   9  18    3.43    2.64
   1  -9 -18   -0.68    2.33
   1  -9 -17  215.57   15.00
  -1   9  17  191.65   10.91
   1  -9 -17  174.77   12.29
  -1   9  17  195.05   14.04
  -1   9  17  188.27   10.91
   1  -9 -16    1.43    2.23
  -1   9  16    0.29    1.57
   1  -9 -16    0.74    1.83
  -1   9  16   -0.60    1.78
  -1   9  16    0.25    1.40
   1  -9 -15   91.43    9.50
  -1   9  15   86.69    7.21
   1  -9 -15   95.11    8.71
  -1   9  15   85.16    8.78
  -1   9  15   82.67    7.41
   1  -9 -14    1.23    1.56
  -1   9  14    0.96    1.80
   1  -9 -14    1.47    1.85
  -1   9  14    2.58    2.24
  -1   9  14    1.31    1.40
   1  -9 -13    6.57    1.87
  -1   9  13    7.28    2.27
   1  -9 -13    7.82    2.82
  -1   9  13    9.86    3.38
  -1   9  13    4.19    2.01
   1  -9 -12   89.94    8.17
  -1   9  12   87.77    7.14
   1  -9 -12   82.11    7.44
  -1   9  12   88.96    8.44
  -1   9  12   96.48    7.97
   1  -9 -11   74.89    7.23
  -1   9  11   74.47    6.65
   1  -9 -11   70.73    6.79
  -1   9  11   67.47    7.03
  -1   9  11   79.88    7.28
   1  -9 -10   -1.37    1.56
  -1   9  10   -0.32    1.39
   1  -9 -10   -1.86    1.25
  -1   9  10    0.59    1.44
  -1   9  10   -0.21    1.81
   1  -9  -9   -1.22    1.68
   1  -9  -9   -0.58    1.58
  -1   9   9    3.32    2.21
  -1   9   9    4.10    1.94
  -1   9   9    3.46    1.90
  -1   9   8    3.62    2.15
   1  -9  -8    0.11    1.59
   1  -9  -8   -0.47    0.93
  -1   9   8    0.09    0.35
  -1   9   8    1.02    0.88
  -1   9   8    0.04    1.22
  -1   9   8    0.52    0.40
  -1   9   7   24.83    4.06
   1  -9  -7   29.76    4.04
   1  -9  -7   31.81    4.14
  -1   9   7   27.72    4.34
  -1   9   7   36.54    4.58
  -1   9   7   29.02    2.08
  -1   9   6   22.36    3.89
   1  -9  -6   23.99    3.44
   1  -9  -6   22.22    3.51
  -1   9   6   20.64    2.09
  -1   9   6   31.36    4.43
  -1   9   6   29.14    3.93
  -1   9   6   26.94    2.26
  -1   9   5    1.10    0.66
  -1   9   5    2.98    0.84
  -1   9   5    2.08    0.79
  -1   9   5    0.93    1.36
   1  -9  -5    4.41    1.57
  -1   9   5    2.86    1.75
  -1   9   5    0.68    1.16
   1  -9  -5    1.11    0.71
  -1   9   4    0.54    0.73
  -1   9   4   -0.66    1.04
  -1   9   4   -0.27    0.62
  -1   9   4    0.88    0.80
  -1   9   4    0.29    1.36
   1  -9  -4    1.92    1.66
  -1   9   4    1.61    1.28
   1  -9  -4   -0.44    0.78
  -1   9   3  500.17   12.47
   1  -9  -3  510.29   16.26
  -1   9   3  544.73   19.70
  -1   9   3  559.59   14.00
  -1   9   3  533.00   15.45
  -1   9   3  559.29   19.00
   1  -9  -2   76.58    5.24
  -1   9   2   73.76    5.38
   1  -9  -2   71.33    6.15
  -1   9   2   76.65    7.61
  -1   9   2   76.67    5.63
  -1   9   2   90.27    7.66
   1  -9  -1    2.18    1.16
  -1   9   1   -0.75    1.63
  -1   9   1    2.75    1.66
  -1   9   1    0.88    1.04
  -1   9   1    1.01    1.00
  -1   9   0   53.77    6.03
  -1   9   0   53.44    5.24
   1  -9   0   58.78    5.14
  -1   9   0   40.55    5.94
  -1   9   0   64.35    4.68
  -1   9   0   53.80    4.56
  -1   9  -1   29.69    4.77
   1  -9   1   25.20    3.58
  -1   9  -1   31.47    4.24
  -1   9  -1   24.04    4.76
  -1   9  -1   20.49    2.52
  -1   9  -1   23.69    2.92
  -1   9  -2   -0.16    0.68
   1  -9   2    0.70    1.40
  -1   9  -2   -0.86    1.38
  -1   9  -2   -0.97    1.72
  -1   9  -2    0.86    0.66
  -1   9  -2    1.92    1.13
   1  -9   3    6.36    1.83
  -1   9  -3    8.48    2.76
  -1   9  -3   10.15    2.04
  -1   9  -3   10.23    1.60
  -1   9  -3   11.20    2.70
  -1   9  -4  101.69    8.66
   1  -9   4   81.64    7.29
  -1   9  -4   92.10    7.99
  -1   9  -4   80.43    3.80
  -1   9  -4   73.53    4.90
  -1   9  -5    3.36    2.19
   1  -9   5    1.83    1.50
  -1   9  -5    1.14    0.41
  -1   9  -5    1.04    1.79
  -1   9  -6  111.52    9.10
  -1   9  -6   95.69    8.85
   1  -9   6  116.48    9.08
  -1   9  -7   79.03    8.23
  -1   9  -7   73.54    7.57
  -1   9  -8    1.77    2.14
  -1   9  -8    3.60    1.94
  -1   9  -9  206.79   14.29
  -1   9  -9  211.56   12.74
  -1   9 -10   20.16    4.68
  -1   9 -10   25.39    4.76
  -1   9 -11    7.85    3.27
  -1   9 -11    5.56    2.22
  -1   9 -12   17.19    4.55
  -1   9 -12   14.62    3.57
  -1   9 -13   14.44    4.53
  -1   9 -14   41.78    8.05
  -1   9 -15   52.38    8.97
   1  -8 -25   10.80    4.23
   1  -8 -24    9.88    3.69
   1  -8 -23    1.72    3.03
   1  -8 -23    4.47    3.85
   1  -8 -22   16.69    4.90
   1  -8 -22   22.82    6.04
   1  -8 -21    5.68    3.21
   1  -8 -21    2.29    3.02
   1  -8 -20    1.72    1.75
   1  -8 -20    1.93    2.81
   1  -8 -19    3.39    2.59
   1  -8 -19    7.98    3.72
  -1   8  18   -0.25    1.33
  -1   8  18    2.15    1.88
   1  -8 -18   -0.42    2.33
   1  -8 -18    1.66    2.61
   1  -8 -17   -0.34    1.78
   1  -8 -17   -0.13    1.80
  -1   8  17    0.66    1.52
  -1   8  17   -0.44    1.44
  -1   8  17    0.59    1.33
   1  -8 -16   21.22    4.31
   1  -8 -16   28.60    5.13
  -1   8  16   14.86    2.92
  -1   8  16   26.52    5.04
  -1   8  16   20.33    3.61
   1  -8 -15  261.68   14.03
   1  -8 -15  283.20   15.77
  -1   8  15  271.61   11.86
  -1   8  15  274.19   15.24
  -1   8  15  238.36   11.64
  -1   8  14   69.00    6.27
   1  -8 -14   86.15    7.86
   1  -8 -14   75.89    7.87
  -1   8  14   60.74    5.76
  -1   8  14   68.91    7.50
   1  -8 -14   68.66    3.37
  -1   8  13    2.13    1.79
   1  -8 -13    1.46    1.15
   1  -8 -13    1.07    2.17
  -1   8  13    0.33    1.26
  -1   8  13    2.76    2.02
   1  -8 -13    2.30    0.83
  -1   8  12  139.88    8.99
   1  -8 -12  143.92    9.44
   1  -8 -12  141.52   10.00
  -1   8  12  136.94    8.27
  -1   8  12  149.85   10.35
   1  -8 -12  145.64    3.78
   1  -8 -11   23.45    4.08
  -1   8  11   17.85    2.95
   1  -8 -11   23.57    3.93
  -1   8  11   21.64    4.04
  -1   8  11   17.10    3.21
   1  -8 -10    6.44    2.10
   1  -8 -10    7.38    2.16
  -1   8  10    6.80    1.93
  -1   8  10    8.25    2.47
  -1   8  10    6.70    2.28
   1  -8  -9  206.71   10.97
   1  -8  -9  186.82    9.95
  -1   8   9  165.11    3.68
  -1   8   9  193.71    9.75
  -1   8   9  204.80   11.12
  -1   8   9  201.26   10.71
   1  -8  -8   27.99    3.87
   1  -8  -8   24.54    3.52
  -1   8   8   25.89    1.60
  -1   8   8   28.62    3.70
  -1   8   8   30.55    4.15
  -1   8   8   29.31    4.03
   1  -8  -7   31.63    4.13
   1  -8  -7   31.11    4.03
  -1   8   7   23.67    3.78
  -1   8   7   34.11    4.30
  -1   8   7   28.54    3.95
  -1   8   7   30.71    1.95
   1  -8  -6   29.92    3.75
   1  -8  -6   29.27    3.78
  -1   8   6   33.49    4.64
  -1   8   6   31.50    4.08
  -1   8   6   31.85    4.07
  -1   8   6   28.41    2.11
   1  -8  -5    2.37    1.14
   1  -8  -5    1.02    1.26
  -1   8   5    0.86    0.87
  -1   8   5    2.66    1.43
  -1   8   5    1.45    1.15
  -1   8   5    0.80    0.69
  -1   8   4   58.51    3.65
  -1   8   4   60.00    5.99
   1  -8  -4   57.10    5.04
  -1   8   4   56.71    3.46
  -1   8   4   60.08    5.91
  -1   8   4   60.79    5.23
   1  -8  -4   48.99    4.35
  -1   8   3   56.26    5.84
   1  -8  -3   52.53    4.89
   1  -8  -3   53.18    3.72
  -1   8   3   57.98    3.91
  -1   8   3   54.57    5.85
  -1   8   3   65.52    5.17
   1  -8  -3   59.08    4.58
  -1   8   2   10.17    2.44
  -1   8   2    8.17    1.60
   1  -8  -2   14.04    2.20
   1  -8  -2   12.71    2.58
  -1   8   2   11.51    2.82
  -1   8   2   14.38    2.40
  -1   8   2    8.47    1.77
  -1   8   1   13.85    2.82
  -1   8   1   12.36    2.28
   1  -8  -1   16.86    2.49
   1  -8  -1   14.09    2.50
  -1   8   1   15.42    3.29
  -1   8   1   11.35    2.00
  -1   8   1    9.17    1.99
  -1   8   0   83.87    7.08
  -1   8   0   91.46    6.29
   1  -8   0   86.81    5.76
  -1   8   0   79.87    7.78
  -1   8   0   84.22    5.16
  -1   8   0   82.46    5.16
  -1   8  -1   75.74    6.80
   1  -8   1   76.85    5.76
  -1   8  -1   91.45    6.69
  -1   8  -1   76.53    7.70
  -1   8  -1   79.03    4.71
  -1   8  -1   75.79    4.75
   1  -8   2    2.62    1.44
   1  -8   2    0.93    1.07
  -1   8  -2    2.69    1.95
  -1   8  -2    0.96    0.53
  -1   8  -2    2.36    1.01
   1  -8   3  115.76    7.71
   1  -8   3   98.88    5.86
  -1   8  -3  120.10    8.40
  -1   8  -3  117.15    8.78
  -1   8  -3  107.87    4.89
  -1   8  -3  103.70    5.47
   1  -8   4   73.64    6.52
  -1   8  -4   73.67    6.79
  -1   8  -4   87.73    7.48
  -1   8  -4   73.94    3.57
  -1   8  -4   69.62    4.45
   1  -8   4   77.20    5.06
   1  -8   5   33.24    4.57
  -1   8  -5   43.84    5.68
  -1   8  -5   40.45    5.16
  -1   8  -5   44.16    2.27
   1  -8   5   33.20    3.33
  -1   8  -5   37.26    3.25
  -1   8  -6  619.01   20.06
   1  -8   6  592.03   20.05
   1  -8   6  564.72   12.90
  -1   8  -6  629.40   21.64
  -1   8  -7   50.12    6.35
  -1   8  -7   50.68    5.94
   1  -8   7   53.68    6.18
  -1   8  -8   97.77    9.05
  -1   8  -8  103.12    8.42
   1  -8   8  104.80    8.75
  -1   8  -9  163.01   10.40
  -1   8  -9  149.29   11.81
  -1   8 -10    9.51    2.81
  -1   8 -10   12.03    3.89
  -1   8 -11    2.83    2.01
  -1   8 -11   -2.55    2.16
  -1   8 -12    6.07    2.39
  -1   8 -12    5.44    3.04
  -1   8 -13   29.97    6.06
  -1   8 -14    0.31    2.59
  -1   8 -15   -2.88    3.16
  -1   8 -16    3.50    2.77
  -1   8 -17   56.53    9.77
   1  -7 -24    5.58    3.69
   1  -7 -24   10.84    4.22
   1  -7 -23    6.42    3.67
   1  -7 -23    1.69    2.36
   1  -7 -22    1.93    1.86
   1  -7 -22    0.82    1.88
   1  -7 -21    8.50    3.52
   1  -7 -21    9.75    3.34
   1  -7 -20   -0.02    1.73
   1  -7 -20   -1.38    2.04
   1  -7 -19   36.15    6.28
   1  -7 -19   39.00    6.14
  -1   7  18    3.19    1.67
   1  -7 -18    2.57    2.32
   1  -7 -18    4.86    2.23
   1  -7 -17   -1.29    2.35
  -1   7  17    0.88    1.18
  -1   7  17    3.10    2.45
  -1   7  17    0.64    1.44
   1  -7 -17    2.43    1.39
  -1   7  16    4.61    1.56
   1  -7 -16    1.35    1.54
   1  -7 -16    6.09    3.18
  -1   7  16    7.64    2.20
  -1   7  16    8.62    2.77
   1  -7 -16    6.00    1.55
  -1   7  15   23.63    3.31
   1  -7 -15   27.13    4.60
   1  -7 -15   29.64    4.99
  -1   7  15   31.16    3.94
  -1   7  15   25.93    4.69
   1  -7 -15   22.66    2.61
  -1   7  14 1555.63   27.60
   1  -7 -14 1558.20   32.78
   1  -7 -14 1565.76   34.88
  -1   7  14 1559.50   26.99
  -1   7  14 1580.62   34.50
   1  -7 -14 1535.79   19.54
  -1   7  13  772.39   19.58
   1  -7 -13  789.60   22.59
   1  -7 -13  829.04   24.86
  -1   7  13  770.13   18.65
  -1   7  13  779.55   23.93
   1  -7 -13  782.09   12.71
  -1   7  12  116.39    7.62
   1  -7 -12  108.02    8.69
   1  -7 -12   94.42    7.60
  -1   7  12  101.13    6.69
  -1   7  12  104.19    8.36
   1  -7 -12  110.40    4.40
  -1   7  11  115.18    7.62
   1  -7 -11  106.68    8.39
   1  -7 -11  105.52    7.72
  -1   7  11  100.13    4.09
  -1   7  11  112.17    6.95
  -1   7  11   82.27    7.15
   1  -7 -11  103.03    3.82
  -1   7  10    2.23    1.43
   1  -7 -10    1.50    0.96
   1  -7 -10    0.71    0.92
  -1   7  10    0.07    0.38
  -1   7  10    3.28    1.47
  -1   7  10    2.41    1.48
   1  -7 -10    0.16    0.49
   1  -7  -9    0.56    0.87
   1  -7  -9    0.65    1.44
  -1   7   9   -0.58    0.47
  -1   7   9    0.80    1.16
  -1   7   9   -0.35    0.85
  -1   7   9   -0.38    1.00
   1  -7  -8   29.13    3.94
   1  -7  -8   22.12    3.35
  -1   7   8   22.61    1.52
  -1   7   8   31.57    3.84
  -1   7   8   28.32    3.93
  -1   7   8   23.51    3.63
   1  -7  -7   64.11    5.50
   1  -7  -7   63.10    5.30
  -1   7   7   72.87    2.84
  -1   7   7   62.36    5.23
  -1   7   7   67.98    5.83
  -1   7   7   70.35    5.95
   1  -7  -6   57.04    4.93
   1  -7  -6   52.43    4.78
  -1   7   6   59.70    5.51
  -1   7   6   55.06    5.02
  -1   7   6   54.93    5.06
  -1   7   6   50.85    2.56
   1  -7  -5   16.61    2.61
   1  -7  -5   20.66    3.06
  -1   7   5   15.65    3.03
  -1   7   5   20.46    3.30
  -1   7   5   14.03    2.53
  -1   7   5   20.68    1.83
  -1   7   4   23.80    2.14
  -1   7   4   28.78    3.82
   1  -7  -4   25.54    3.23
  -1   7   4   29.80    2.27
   1  -7  -4   25.89    2.13
  -1   7   4   19.11    3.16
  -1   7   4   27.27    3.41
   1  -7  -4   28.29    3.12
  -1   7   3   22.02    3.46
   1  -7  -3   24.17    3.03
  -1   7   3   19.70    2.09
   1  -7  -3   22.33    2.26
  -1   7   3   23.36    3.63
  -1   7   3   24.30    3.00
  -1   7   3   20.40    2.78
   1  -7  -3   21.64    2.61
  -1   7   2  243.17   11.22
   1  -7  -2  226.55    9.55
  -1   7   2  236.98   11.86
  -1   7   2  239.77    7.82
   1  -7  -2  242.38    7.78
  -1   7   2  229.88    8.91
   1  -7  -2  254.27    8.46
  -1   7   2  241.21    8.76
   1  -7  -1  341.62   10.08
  -1   7   1  357.99   10.28
  -1   7   1  352.98   14.73
   1  -7  -1  379.62   12.37
  -1   7   1  345.91   13.31
  -1   7   1  356.62   10.29
   1  -7   0    1.95    1.05
  -1   7   0    2.90    1.30
   1  -7   0    1.58    0.90
  -1   7   0    0.63    1.19
  -1   7   0    3.51    1.06
  -1   7   0    5.32    2.01
  -1   7  -1   66.74    5.49
   1  -7   1   61.89    4.53
  -1   7  -1   62.98    5.84
   1  -7   1   70.11    5.13
  -1   7  -1   64.18    4.04
   1  -7   2  388.53   11.02
  -1   7  -2  372.08   13.26
  -1   7  -2  367.95   13.96
   1  -7   2  372.78   12.46
  -1   7  -2  389.21    9.74
   1  -7   3   15.32    2.22
  -1   7  -3   17.28    3.14
  -1   7  -3   15.77    2.93
   1  -7   3   15.84    2.77
  -1   7  -3   16.49    2.09
  -1   7  -4   25.24    3.80
  -1   7  -4   21.87    3.59
   1  -7   4   23.79    3.50
   1  -7   4   21.52    2.59
  -1   7  -4   22.59    2.41
   1  -7   5  324.90   13.36
  -1   7  -5  318.94   13.37
  -1   7  -5  322.04   14.14
  -1   7  -5  326.79   14.39
   1  -7   5  301.29    9.17
   1  -7   6    2.61    1.85
  -1   7  -6    1.48    1.08
  -1   7  -6    5.72    2.18
  -1   7  -6    3.42    0.59
   1  -7   6    3.30    1.16
   1  -7   7  117.12    8.61
  -1   7  -7  126.05    9.56
  -1   7  -7  112.40    8.03
  -1   7  -7   86.25    7.78
   1  -7   7   93.46    4.96
   1  -7   8   18.86    3.74
  -1   7  -8   23.59    4.43
  -1   7  -8   21.16    3.69
  -1   7  -8   20.07    4.06
   1  -7   8   16.14    2.11
  -1   7  -9  143.82    9.18
  -1   7  -9  131.21   10.71
  -1   7  -9  155.91   11.13
   1  -7   9  138.29    9.96
  -1   7 -10    4.40    2.13
  -1   7 -10   -0.01    1.65
  -1   7 -10    6.56    2.57
   1  -7  10    6.35    2.59
  -1   7 -11    3.53    2.10
  -1   7 -11    6.03    2.25
  -1   7 -11    4.91    2.62
  -1   7 -12   10.40    3.70
  -1   7 -12   12.82    2.94
  -1   7 -12   13.27    3.81
  -1   7 -13   22.05    4.78
  -1   7 -13   23.51    5.41
  -1   7 -14    3.20    2.51
  -1   7 -14    2.92    2.94
  -1   7 -15    3.65    2.59
  -1   7 -15    0.31    2.21
  -1   7 -16   17.34    4.39
  -1   7 -16    8.59    3.44
  -1   7 -17   22.22    5.82
  -1   7 -18   -0.26    2.66
   1  -6 -24   -0.12    2.98
   1  -6 -24    4.03    3.31
   1  -6 -24   -1.69    2.81
   1  -6 -23    3.17    2.58
   1  -6 -23    2.00    3.05
   1  -6 -23   -0.34    2.81
   1  -6 -22   -2.10    2.86
   1  -6 -22   -0.64    2.51
   1  -6 -21   16.59    4.90
   1  -6 -21   20.42    5.13
   1  -6 -20   75.17    9.25
   1  -6 -20   88.68    9.57
   1  -6 -19   68.80    8.45
   1  -6 -19   65.49    8.11
   1  -6 -18   20.56    4.64
   1  -6 -18   20.02    4.43
  -1   6  18   20.52    3.57
   1  -6 -18   16.95    2.90
   1  -6 -17   40.64    6.05
   1  -6 -17   46.96    4.71
  -1   6  17   49.00    5.02
  -1   6  17   50.16    6.67
   1  -6 -17   49.60    6.82
   1  -6 -16   67.28    7.77
   1  -6 -16   65.01    7.05
   1  -6 -16   65.40    5.24
  -1   6  16   65.56    5.54
  -1   6  16   80.50    8.02
  -1   6  16   62.04    5.06
   1  -6 -15  120.95   10.05
   1  -6 -15  117.94    9.23
   1  -6 -15  109.50    6.31
  -1   6  15  108.90    7.01
  -1   6  15  121.55    9.57
  -1   6  15  122.91    7.12
   1  -6 -14  146.04    6.95
   1  -6 -14  122.60    5.23
   1  -6 -14  126.78    9.23
  -1   6  14  129.08    7.36
  -1   6  14  150.89    7.99
  -1   6  14  145.54   10.13
   1  -6 -14  149.55   10.87
   1  -6 -13   15.90    2.33
  -1   6  13   18.32    2.90
   1  -6 -13   18.16    1.83
   1  -6 -13   20.93    3.98
  -1   6  13   18.22    2.72
  -1   6  13   16.34    3.54
   1  -6 -13   24.77    4.46
   1  -6 -12   73.34    4.23
  -1   6  12   73.21    5.56
   1  -6 -12   69.07    2.98
   1  -6 -12   85.12    7.06
  -1   6  12   71.90    4.48
  -1   6  12   71.51    5.29
  -1   6  12   85.12    7.47
   1  -6 -12   75.98    7.30
   1  -6 -11  147.02    5.40
  -1   6  11  154.86    8.09
   1  -6 -11  147.64    3.45
   1  -6 -11  153.63    9.16
  -1   6  11  154.87    5.98
  -1   6  11  145.46    7.46
  -1   6  11  132.92    8.91
   1  -6 -11  144.31    9.40
  -1   6  10  124.35    7.27
   1  -6 -10   93.46    7.35
   1  -6 -10  108.04    7.36
  -1   6  10  121.49    4.82
  -1   6  10  112.43    6.52
  -1   6  10  121.86    8.27
   1  -6 -10  115.90    4.38
  -1   6   9    2.47    1.00
   1  -6  -9    2.51    1.42
   1  -6  -9    4.47    1.74
  -1   6   9    2.16    0.69
  -1   6   9    3.40    1.33
  -1   6   9    3.20    1.03
   1  -6  -9    3.28    0.67
  -1   6   8   24.54    3.22
   1  -6  -8   26.47    3.63
   1  -6  -8   28.43    3.52
  -1   6   8   25.64    1.86
  -1   6   8   24.95    3.19
  -1   6   8   23.54    3.38
   1  -6  -8   27.25    1.77
   1  -6  -7  431.53   13.73
   1  -6  -7  461.53   13.60
  -1   6   7  442.92    7.19
   1  -6  -7  452.36   14.90
  -1   6   7  452.75   13.00
  -1   6   7  435.90   14.16
  -1   6   7  413.05   13.20
   1  -6  -6  193.90    8.78
   1  -6  -6  208.58    8.90
  -1   6   6  202.98    9.31
   1  -6  -6  195.29    9.90
  -1   6   6  200.99    8.75
  -1   6   6  214.95    9.60
  -1   6   6  220.87    5.05
  -1   6   5    0.82    0.98
   1  -6  -5    1.67    0.94
   1  -6  -5    1.44    0.40
   1  -6  -5    1.65    1.00
  -1   6   5    0.55    0.74
  -1   6   5    1.74    0.87
  -1   6   5    1.61    1.11
  -1   6   5    0.68    0.35
  -1   6   4 1908.57   16.80
  -1   6   4 1938.26   15.12
   1  -6  -4 1927.16   15.30
   1  -6  -4 1898.64   25.62
  -1   6   4 1882.85   27.99
  -1   6   4 1844.54   25.27
  -1   6   4 1920.96   26.36
   1  -6  -4 1929.11   24.87
  -1   6   3  569.55   10.20
  -1   6   3  509.45   14.81
   1  -6  -3  527.35   13.32
   1  -6  -3  559.94    9.67
  -1   6   3  571.06    9.76
  -1   6   3  594.92   16.42
  -1   6   3  612.84   14.24
   1  -6  -3  570.17   14.34
   1  -6  -3  577.73   12.87
  -1   6   3  533.70   12.88
  -1   6   2   31.91    3.74
   1  -6  -2   48.54    4.05
  -1   6   2   52.47    3.35
   1  -6  -2   47.67    3.12
  -1   6   2   55.46    5.33
   1  -6  -2   54.07    4.58
  -1   6   2   51.42    3.76
   1  -6  -2   46.42    3.45
   1  -6  -1  290.88    8.40
  -1   6   1  279.12    8.27
   1  -6  -1  305.31   10.23
  -1   6   1  265.24   11.82
  -1   6   1  279.53   11.17
   1  -6  -1  272.83    7.84
  -1   6   1  284.02    8.50
   1  -6   0  123.12    6.16
   1  -6   0  118.87    5.81
  -1   6   0  127.87    6.06
   1  -6   0  122.39    6.58
  -1   6   0  119.88    5.24
  -1   6   0  123.64    7.43
   1  -6   1   32.61    3.08
  -1   6  -1   27.78    3.62
   1  -6   1   33.09    3.33
  -1   6  -1   27.58    3.06
  -1   6  -1   31.52    2.62
  -1   6  -2 1179.07   21.88
   1  -6   2 1216.84   18.23
  -1   6  -2 1159.36   22.86
  -1   6  -2 1161.79   15.33
   1  -6   3  111.29    6.72
  -1   6  -3  118.17    7.31
   1  -6   3  117.33    5.53
  -1   6  -3  103.26    6.88
  -1   6  -3  116.79    7.58
  -1   6  -3  109.54    4.62
   1  -6   4  162.73    8.48
  -1   6  -4  146.44    8.67
  -1   6  -4  150.03    8.44
  -1   6  -4  158.95    9.21
   1  -6   4  151.22    6.11
   1  -6   5  364.09   13.28
  -1   6  -5  357.10   14.13
  -1   6  -5  359.83   13.11
  -1   6  -5  372.35   14.18
   1  -6   5  366.44    9.40
   1  -6   6   97.13    7.10
  -1   6  -6   95.81    7.57
  -1   6  -6   92.61    6.81
  -1   6  -6   86.90    7.07
   1  -6   6   96.64    4.88
   1  -6   7  424.90   15.77
  -1   6  -7  414.88   14.39
  -1   6  -7  443.00   17.14
  -1   6  -7  404.55    5.41
  -1   6  -7  461.40   16.83
   1  -6   7  423.31   10.21
   1  -6   8    3.25    2.20
  -1   6  -8    2.61    1.47
  -1   6  -8    6.38    1.32
  -1   6  -8    1.84    1.04
  -1   6  -8    1.76    1.43
   1  -6   8    5.34    1.22
   1  -6   9   96.17    8.04
  -1   6  -9   95.55    6.91
  -1   6  -9  100.79    9.09
  -1   6  -9  113.71    5.16
  -1   6  -9   98.17    8.29
   1  -6   9   95.03    4.98
  -1   6 -10    0.16    1.27
  -1   6 -10    2.00    1.10
  -1   6 -10   -0.40    1.12
  -1   6 -10    1.64    2.02
   1  -6  10    3.58    2.38
  -1   6 -11   60.44    5.61
  -1   6 -11   67.33    7.19
   1  -6  11   55.95    6.70
  -1   6 -11   69.28    7.89
  -1   6 -11   69.62    4.01
  -1   6 -12   -0.80    1.94
  -1   6 -12   -2.26    1.42
  -1   6 -12   -0.15    1.48
  -1   6 -13    0.99    1.95
  -1   6 -13    0.09    1.12
  -1   6 -13    0.42    1.67
  -1   6 -14   19.01    4.58
  -1   6 -14   21.62    5.22
  -1   6 -15   -0.72    2.26
  -1   6 -15    7.75    3.68
  -1   6 -16   28.88    5.52
  -1   6 -16   15.11    4.73
  -1   6 -17   22.03    5.38
  -1   6 -17   20.03    5.55
  -1   6 -18    5.20    3.39
  -1   6 -18    8.76    4.45
  -1   6 -19   -0.86    2.22
  -1   6 -19   -3.26    3.28
   1  -5 -24   49.41    8.49
   1  -5 -24   60.77    9.38
   1  -5 -23   32.36    6.91
   1  -5 -23   16.98    4.80
   1  -5 -23   29.46    6.65
   1  -5 -22    8.26    3.11
   1  -5 -22   14.16    4.21
   1  -5 -22    8.74    3.92
   1  -5 -21    2.34    2.81
   1  -5 -21    3.10    2.92
   1  -5 -20   11.92    4.07
   1  -5 -20    0.86    1.71
   1  -5 -19   13.79    3.79
   1  -5 -19   15.37    3.16
   1  -5 -18    1.33    2.09
  -1   5  18    1.61    1.73
   1  -5 -18    0.06    1.19
   1  -5 -18   -1.12    1.57
   1  -5 -17   11.52    3.32
   1  -5 -17   16.81    4.20
  -1   5  17   15.54    2.78
   1  -5 -17    7.86    2.19
   1  -5 -16   22.68    4.61
   1  -5 -16   18.39    3.90
   1  -5 -16   16.56    2.91
  -1   5  16   23.07    4.31
  -1   5  16   19.79    3.18
  -1   5  16   17.86    2.56
   1  -5 -15   74.37    7.69
   1  -5 -15   64.23    6.98
   1  -5 -15   60.93    5.18
  -1   5  15   66.36    5.26
  -1   5  15   59.94    6.63
  -1   5  15   63.18    4.55
  -1   5  14  376.55   11.30
   1  -5 -14  335.13   10.14
   1  -5 -14  347.03   15.35
   1  -5 -14  319.17   11.02
  -1   5  14  338.05   11.61
  -1   5  14  333.37   15.06
   1  -5 -14  367.50   16.70
  -1   5  13   22.53    2.93
  -1   5  13   16.08    2.47
   1  -5 -13   21.95    2.51
   1  -5 -13   26.79    3.90
   1  -5 -13   20.36    2.70
  -1   5  13   22.83    3.01
  -1   5  13   28.55    4.60
   1  -5 -13   23.60    4.20
  -1   5  12   11.03    2.09
  -1   5  12   15.93    2.41
   1  -5 -12   12.52    1.74
   1  -5 -12   13.79    2.95
   1  -5 -12   13.88    2.10
  -1   5  12    9.74    1.86
  -1   5  12   11.97    2.11
  -1   5  12   11.49    2.71
   1  -5 -12   14.58    3.10
  -1   5  11  100.34    5.95
  -1   5  11   87.75    5.34
   1  -5 -11   93.36    4.06
   1  -5 -11  102.25    7.32
   1  -5 -11   91.53    4.97
  -1   5  11   92.50    5.11
  -1   5  11   94.43    5.64
   1  -5 -11   93.99    6.14
  -1   5  11   91.85    7.30
   1  -5 -11   97.30    7.60
   1  -5 -10   19.35    2.17
  -1   5  10   17.62    2.54
   1  -5 -10   18.03    1.54
  -1   5  10   15.66    2.30
   1  -5 -10   19.41    3.13
  -1   5  10   17.78    2.08
  -1   5  10   20.45    2.58
   1  -5 -10   17.02    2.60
  -1   5  10   18.10    3.23
   1  -5 -10   15.74    3.23
   1  -5  -9   11.55    2.11
   1  -5  -9   11.59    1.52
  -1   5   9   10.39    1.97
   1  -5  -9   11.91    1.06
  -1   5   9   12.14    1.99
   1  -5  -9   10.54    2.17
  -1   5   9   13.09    1.72
  -1   5   9   17.34    2.45
   1  -5  -9   10.99    2.02
  -1   5   9   13.36    2.74
   1  -5  -9    5.25    1.83
   1  -5  -8  164.69    4.83
   1  -5  -8  159.64    7.61
  -1   5   8  162.48    7.51
  -1   5   8  165.61    7.31
   1  -5  -8  168.43    8.22
  -1   5   8  155.80    5.10
   1  -5  -8  156.95    7.66
  -1   5   8  170.37    7.13
  -1   5   8  166.33    8.67
   1  -5  -8  152.91    8.37
   1  -5  -7  444.80   13.50
   1  -5  -7  430.33   12.65
  -1   5   7  431.42    7.63
   1  -5  -7  404.84   12.50
  -1   5   7  455.12   11.58
  -1   5   7  429.54   13.53
   1  -5  -7  428.50    7.15
  -1   5   7  434.12   12.37
   1  -5  -7  421.84   12.47
   1  -5  -6  325.61   11.06
   1  -5  -6  318.52   10.50
  -1   5   6  322.52    6.10
  -1   5   6  311.35    9.87
   1  -5  -6  323.57   11.36
  -1   5   6  329.55   11.29
   1  -5  -6  324.00   10.94
  -1   5   6  297.33   10.27
   1  -5  -6  331.51    5.92
   1  -5  -5  469.21   12.44
   1  -5  -5  456.34   11.97
  -1   5   5  495.41   12.54
   1  -5  -5  442.51   13.30
  -1   5   5  478.18   13.03
  -1   5   5  456.78    7.09
  -1   5   5  420.13   12.12
   1  -5  -5  454.14   12.88
   1  -5  -4   79.01    5.39
  -1   5   4   74.27    2.94
   1  -5  -4   72.58    2.45
   1  -5  -4   67.30    4.44
  -1   5   4   73.36    5.16
  -1   5   4   61.29    4.56
  -1   5   4   70.28    4.82
  -1   5   4   69.28    4.65
   1  -5  -4   69.88    4.53
  -1   5   3    4.66    0.81
   1  -5  -3    6.84    1.49
   1  -5  -3    6.68    0.89
  -1   5   3    6.44    0.96
   1  -5  -3    5.51    1.23
  -1   5   3    7.03    1.53
  -1   5   3    8.21    1.92
  -1   5   3    6.30    1.62
   1  -5  -3    6.85    1.50
  -1   5   3    5.47    1.36
   1  -5  -3    8.24    1.60
   1  -5  -2   94.10    5.86
   1  -5  -2   92.32    3.88
  -1   5   2   92.25    3.88
  -1   5   2   96.27    5.35
   1  -5  -2   98.39    5.28
  -1   5   2   85.26    5.64
  -1   5   2   92.00    6.29
   1  -5  -2   89.97    5.18
   1  -5  -2   97.49    4.67
  -1   5   2  102.83    4.92
   1  -5  -1   33.35    3.57
  -1   5   1   26.69    3.20
  -1   5   1   34.03    2.62
   1  -5  -1   37.29    2.72
   1  -5  -1   41.04    3.46
  -1   5   1   31.53    3.08
  -1   5   1   33.59    3.95
   1  -5  -1   33.40    3.36
   1  -5  -1   36.75    2.63
  -1   5   1   39.77    2.89
  -1   5   0   38.22    3.78
   1  -5   0   28.28    2.57
  -1   5   0   35.24    2.92
  -1   5   0   32.07    3.14
   1  -5   0   37.60    3.17
   1  -5   0   29.64    3.07
   1  -5   0   32.92    3.47
  -1   5   0   28.60    2.31
   1  -5   1  568.07   12.43
  -1   5  -1  573.53   12.63
  -1   5  -1  547.96   13.21
   1  -5   1  543.62   11.62
  -1   5  -1  553.47    9.70
  -1   5  -1  585.29   14.55
   1  -5   1  556.57   14.52
  -1   5  -1  564.06   14.52
   1  -5   2   42.89    4.10
  -1   5  -2   41.69    4.01
   1  -5   2   48.14    3.89
  -1   5  -2   44.80    3.78
   1  -5   2   45.21    3.22
  -1   5  -2   46.30    4.28
  -1   5  -2   48.67    2.79
  -1   5  -3   94.01    6.09
   1  -5   3   86.91    5.56
   1  -5   3  102.07    4.75
  -1   5  -3   97.60    6.22
  -1   5  -3   91.12    6.25
   1  -5   3   94.80    6.24
   1  -5   4   24.25    3.21
  -1   5  -4   24.71    3.21
   1  -5   4   18.42    2.72
  -1   5  -4   22.58    3.22
  -1   5  -4   21.75    3.21
   1  -5   4   22.47    2.26
   1  -5   5   56.65    4.93
   1  -5   5   52.65    4.81
  -1   5  -5   61.39    3.66
  -1   5  -5   63.90    5.61
  -1   5  -5   61.91    5.07
  -1   5  -5   60.34    5.53
   1  -5   5   57.87    3.51
   1  -5   6  275.71   11.31
  -1   5  -6  263.06   12.05
  -1   5  -6  251.11    7.32
  -1   5  -6  254.55   10.24
  -1   5  -6  242.44   11.19
   1  -5   6  254.12    7.46
   1  -5   7  154.76    8.91
  -1   5  -7  159.78    5.92
  -1   5  -7  186.95   10.63
  -1   5  -7  169.62    8.40
  -1   5  -7  163.60    9.48
   1  -5   7  165.96    6.12
   1  -5   8  732.39   20.32
  -1   5  -8  740.16   12.92
  -1   5  -8  765.79   22.49
  -1   5  -8  686.12   16.90
  -1   5  -8  692.75    9.03
  -1   5  -8  726.31   20.75
   1  -5   8  723.01   13.20
  -1   5  -9  133.96    7.59
  -1   5  -9  143.83    4.27
  -1   5  -9  168.93   10.36
   1  -5   9  150.54    9.62
  -1   5  -9  160.54   10.71
  -1   5  -9  150.85    5.93
  -1   5 -10  342.44   12.13
  -1   5 -10  341.25   16.03
  -1   5 -10  365.21    9.47
  -1   5 -10  340.98   15.10
   1  -5  10  363.25   15.54
  -1   5 -11    4.29    2.03
  -1   5 -11    4.81    1.21
  -1   5 -11    9.04    2.19
  -1   5 -11    8.03    2.65
   1  -5  11    7.82    2.82
  -1   5 -12    6.40    2.68
  -1   5 -12    5.84    1.32
  -1   5 -12    7.47    1.93
  -1   5 -12    8.28    2.83
   1  -5  12    5.75    2.35
  -1   5 -13   26.84    4.89
  -1   5 -13   22.71    3.03
  -1   5 -13   23.13    4.49
  -1   5 -14   13.00    4.16
  -1   5 -14   10.57    3.12
  -1   5 -15   15.67    4.19
  -1   5 -15   13.48    3.71
  -1   5 -16   79.95    9.78
  -1   5 -16   72.06    8.41
  -1   5 -17   -0.01    2.07
  -1   5 -17    1.48    1.90
  -1   5 -18   50.68    8.54
  -1   5 -18   34.80    6.29
  -1   5 -19    4.38    2.91
  -1   5 -19   14.06    4.34
  -1   5 -20    1.55    3.13
  -1   5 -20   -0.50    2.78
  -1   5 -20   -1.87    2.61
   1  -4 -24    0.21    2.56
   1  -4 -24   -1.80    2.54
   1  -4 -23    5.34    3.64
   1  -4 -23   -3.98    3.48
   1  -4 -22   51.04    7.96
   1  -4 -22   67.28    9.22
   1  -4 -21    4.04    2.64
   1  -4 -21    0.06    2.18
   1  -4 -21    2.65    3.29
   1  -4 -21   -0.33    1.79
   1  -4 -20    5.51    2.56
   1  -4 -20    2.47    2.06
   1  -4 -20    1.81    2.08
   1  -4 -19   14.38    3.41
   1  -4 -19   14.53    4.13
   1  -4 -19   13.91    4.05
   1  -4 -18    0.15    1.37
   1  -4 -18    1.21    1.80
  -1   4  18   -1.04    1.24
   1  -4 -18    4.84    2.44
   1  -4 -17   94.55    7.57
   1  -4 -17   85.55    8.52
  -1   4  17   83.33    6.17
   1  -4 -17   82.32    8.74
   1  -4 -16    3.40    2.41
   1  -4 -16    1.03    1.54
   1  -4 -16    2.46    1.99
  -1   4  16   -0.95    1.57
  -1   4  16    0.00    0.88
  -1   4  16   -0.08    0.66
   1  -4 -15   -0.16    1.45
   1  -4 -15   -0.38    1.58
  -1   4  15    1.48    0.96
  -1   4  15    0.28    1.25
  -1   4  15    0.37    0.76
   1  -4 -15    2.06    1.59
   1  -4 -14  176.10   10.79
   1  -4 -14  182.40    9.05
  -1   4  14  192.74   11.01
   1  -4 -14  198.22   12.13
  -1   4  14  173.70    8.03
  -1   4  14  179.80    6.99
  -1   4  13    1.89    1.32
   1  -4 -13    0.93    0.89
   1  -4 -13    4.47    2.13
   1  -4 -13    1.05    0.97
   1  -4 -13    1.76    1.19
  -1   4  13    2.55    1.32
  -1   4  13    3.16    1.26
   1  -4 -13    2.52    1.34
   1  -4 -12  173.67    7.02
   1  -4 -12  165.86    9.64
  -1   4  12  171.22    8.24
   1  -4 -12  173.70    7.89
  -1   4  12  185.09    7.75
   1  -4 -12  177.44    7.98
   1  -4 -12  171.74   10.34
  -1   4  12  171.21    9.88
  -1   4  12  158.58    6.83
   1  -4 -11    5.03    1.29
  -1   4  11    4.64    1.24
  -1   4  11    5.41    1.39
   1  -4 -11    5.22    1.27
   1  -4 -11    6.12    2.05
  -1   4  11    4.11    1.47
  -1   4  11    3.61    1.12
   1  -4 -11    3.58    1.25
  -1   4  11    5.14    2.17
   1  -4 -11    4.98    1.93
   1  -4 -10  234.43    6.81
  -1   4  10  232.01    7.92
   1  -4 -10  229.50   10.44
   1  -4 -10  215.20    7.67
  -1   4  10  225.21    8.18
  -1   4  10  236.61    8.20
   1  -4 -10  245.85    8.82
  -1   4  10  247.20   11.01
   1  -4 -10  220.13   11.01
  -1   4  10  235.99    8.28
   1  -4  -9    1.41    0.51
  -1   4   9    0.14    0.62
  -1   4   9    1.96    0.92
   1  -4  -9    0.34    0.36
   1  -4  -9    3.29    1.41
  -1   4   9    1.36    0.90
   1  -4  -9    1.46    1.07
  -1   4   9    0.97    0.52
  -1   4   9   -0.36    1.07
   1  -4  -9    2.32    1.25
   1  -4  -8   39.97    2.24
  -1   4   8   37.42    3.19
   1  -4  -8   42.48    4.18
   1  -4  -8   42.08    2.86
  -1   4   8   38.93    2.92
  -1   4   8   43.35    3.31
   1  -4  -8   39.93    3.46
  -1   4   8   37.03    3.86
   1  -4  -8   37.36    4.11
  -1   4   8   35.92    3.20
  -1   4   7  439.72   10.87
   1  -4  -7  440.32    6.15
   1  -4  -7  439.30   12.36
  -1   4   7  435.86    8.52
   1  -4  -7  436.21   11.31
  -1   4   7  446.21   10.45
  -1   4   7  464.60   13.36
   1  -4  -7  435.45   13.06
   1  -4  -7  451.77   11.55
  -1   4   7  437.97   11.11
   1  -4  -7  442.99    8.16
   1  -4  -6  358.86    6.61
   1  -4  -6  365.03   10.35
  -1   4   6  372.15   10.23
  -1   4   6  360.10    9.82
   1  -4  -6  381.04   10.90
  -1   4   6  351.18    6.89
   1  -4  -6  383.13   10.53
  -1   4   6  352.96    9.06
  -1   4   6  390.03   11.69
   1  -4  -6  359.05   11.20
   1  -4  -5 2173.64   25.82
   1  -4  -5 2128.24   24.48
  -1   4   5 2121.25   15.16
  -1   4   5 2125.34   22.58
   1  -4  -5 2115.54   25.29
  -1   4   5 2175.91   26.50
   1  -4  -5 2047.74   14.36
  -1   4   5 2137.78   24.60
   1  -4  -5 2110.97   24.92
   1  -4  -4  344.74   10.38
  -1   4   4  343.59    9.45
   1  -4  -4  382.20   10.02
  -1   4   4  350.14    5.94
   1  -4  -4  367.78   10.40
   1  -4  -4  354.35    5.89
  -1   4   4  354.09   10.02
  -1   4   4  358.53    9.90
   1  -4  -4  344.51    9.46
  -1   4   3 3492.08   31.45
   1  -4  -3 3450.32   32.01
  -1   4   3 3441.69   19.22
  -1   4   3 3497.81   29.63
   1  -4  -3 3348.17   28.32
   1  -4  -3 3559.74   16.76
  -1   4   3 3446.52   31.07
  -1   4   3 3364.30   28.88
   1  -4  -3 3398.78   28.12
   1  -4  -2    8.84    1.71
  -1   4   2    8.51    1.07
  -1   4   2    9.46    1.71
   1  -4  -2    6.78    0.91
  -1   4   2    8.50    1.03
   1  -4  -2   10.76    1.60
  -1   4   2   10.16    1.69
  -1   4   2    8.17    1.68
   1  -4  -2    6.60    1.25
   1  -4  -2    8.30    1.40
  -1   4   2    7.20    1.28
   1  -4  -1  268.72    8.95
   1  -4  -1  298.72    6.75
  -1   4   1  295.54    6.67
   1  -4  -1  306.67    8.37
  -1   4   1  286.93    8.25
  -1   4   1  281.00    9.21
   1  -4  -1  285.91    8.50
   1  -4  -1  302.60    6.97
  -1   4   1  306.00    7.19
   1  -4   0  339.67   10.04
  -1   4   0  325.44    7.81
   1  -4   0  333.39    7.83
   1  -4   0  309.37    8.50
  -1   4   0  325.29    8.92
  -1   4   0  311.28    9.67
   1  -4   0  332.90    8.42
   1  -4   0  316.55    9.46
   1  -4   0  331.18    6.59
  -1   4   0  340.69    7.03
   1  -4   1   29.06    2.55
  -1   4  -1   24.02    2.33
  -1   4  -1   24.10    2.52
  -1   4  -1   25.41    2.85
   1  -4   1   24.97    2.23
  -1   4  -1   26.31    2.81
   1  -4   1   16.80    2.45
  -1   4  -1   27.81    1.89
  -1   4  -2   25.28    2.76
   1  -4   2   34.84    3.06
  -1   4  -2   27.02    2.67
  -1   4  -2   34.75    3.14
   1  -4   2   31.47    2.48
   1  -4   2   30.72    3.29
  -1   4  -2   21.64    2.70
   1  -4   2   33.19    3.26
   1  -4   3   70.39    4.74
   1  -4   3   67.78    4.56
  -1   4  -3   68.16    3.55
  -1   4  -3   67.47    4.65
  -1   4  -3   65.13    4.43
  -1   4  -3   62.01    4.72
   1  -4   3   71.30    5.28
   1  -4   3   68.73    3.57
   1  -4   4 1198.84   19.82
  -1   4  -4 1178.81   19.29
   1  -4   4 1217.05   20.38
  -1   4  -4 1212.70   14.87
  -1   4  -4 1252.09   21.94
   1  -4   4 1247.84   15.24
   1  -4   5  829.71   16.72
  -1   4  -5  812.52   16.25
   1  -4   5  836.47   17.92
  -1   4  -5  854.40   12.64
  -1   4  -5  878.13   19.61
  -1   4  -5  886.68   19.38
   1  -4   5  866.17   12.89
   1  -4   6  244.89    9.09
  -1   4  -6  232.93    8.98
   1  -4   6  231.91    9.99
  -1   4  -6  237.68   10.82
  -1   4  -6  233.76    6.74
  -1   4  -6  232.98   10.23
   1  -4   6  228.26    6.90
   1  -4   7   24.62    3.02
  -1   4  -7   25.55    3.01
   1  -4   7   25.32    3.65
  -1   4  -7   25.35    3.87
  -1   4  -7   27.69    2.43
  -1   4  -7   25.28    3.50
   1  -4   7   22.75    2.29
   1  -4   8  189.23    8.25
  -1   4  -8  202.58    8.31
   1  -4   8  175.98    9.47
  -1   4  -8  185.54   10.53
  -1   4  -8  183.83    6.42
  -1   4  -8  188.81    9.95
  -1   4  -8  180.00    5.35
   1  -4   8  185.24    6.69
  -1   4  -9   52.22    4.25
   1  -4   9   57.53    5.64
  -1   4  -9   47.31    5.75
  -1   4  -9   46.69    3.41
  -1   4  -9   50.37    5.24
  -1   4  -9   45.19    2.87
   1  -4   9   48.14    4.20
  -1   4 -10  221.58    8.78
   1  -4  10  208.13   11.06
  -1   4 -10  203.57    7.29
  -1   4 -10  197.42   11.85
  -1   4 -10  223.05   11.66
  -1   4 -10  207.93    6.53
   1  -4  10  193.47    8.30
   1  -4  11   46.73    4.12
   1  -4  11   47.06    5.61
  -1   4 -11   44.07    3.56
  -1   4 -11   53.68    6.43
  -1   4 -11   47.67    5.69
  -1   4 -11   35.00    2.84
  -1   4 -11   45.54    3.95
   1  -4  12    6.51    2.53
   1  -4  12    4.85    1.60
  -1   4 -12    4.86    1.38
  -1   4 -12    3.84    2.43
  -1   4 -12    0.54    1.46
  -1   4 -12    2.44    1.13
  -1   4 -13    5.90    1.74
  -1   4 -13    3.26    2.04
  -1   4 -13    3.59    1.26
  -1   4 -13    4.16    2.13
   1  -4  13    1.71    1.44
  -1   4 -14   69.83    8.16
  -1   4 -14   56.83    4.33
  -1   4 -14   62.89    7.05
  -1   4 -15   17.52    4.24
  -1   4 -15   19.54    4.13
  -1   4 -16   67.09    8.78
  -1   4 -16   71.53    7.95
  -1   4 -17    8.23    3.90
  -1   4 -17    9.23    3.38
  -1   4 -18    0.32    1.94
  -1   4 -18    3.42    2.68
  -1   4 -18    1.91    2.27
  -1   4 -19   74.35   10.00
  -1   4 -19   88.45   10.47
  -1   4 -19   69.35    8.52
  -1   4 -20  121.53   13.30
  -1   4 -20  119.73   12.37
  -1   4 -20  103.24   10.50
  -1   4 -21    1.01    2.56
  -1   4 -21   -1.34    2.68
   1  -3 -24   13.97    4.84
   1  -3 -24    4.41    3.16
   1  -3 -23   26.25    6.36
   1  -3 -23   29.07    6.68
   1  -3 -22  121.50   10.83
   1  -3 -22  137.97   13.20
   1  -3 -22  117.09   12.04
   1  -3 -21   24.43    5.00
   1  -3 -21   31.20    5.99
   1  -3 -21   25.11    4.68
   1  -3 -21   36.11    6.53
   1  -3 -20   39.90    5.94
   1  -3 -20   40.46    6.95
   1  -3 -20   30.20    5.06
   1  -3 -20   34.04    6.13
   1  -3 -19    3.71    2.45
   1  -3 -19    6.30    2.46
   1  -3 -19   -0.95    2.14
   1  -3 -19    8.08    3.22
   1  -3 -18   69.94    7.20
  -1   3  18   68.40    5.85
   1  -3 -18   65.91    8.02
   1  -3 -18   52.37    7.01
   1  -3 -17    0.90    1.52
   1  -3 -17   -0.13    1.98
  -1   3  17   -1.45    1.18
   1  -3 -17    0.76    1.82
  -1   3  16   78.00    5.66
   1  -3 -16   70.67    7.77
   1  -3 -16   84.15    7.32
   1  -3 -16   74.35    7.57
   1  -3 -15   70.38    6.44
   1  -3 -15   74.45    7.31
  -1   3  15   72.95    5.28
   1  -3 -15   78.39    7.83
  -1   3  15   68.17    6.61
  -1   3  15   67.07    3.57
  -1   3  14   41.79    2.96
   1  -3 -14   37.76    5.07
   1  -3 -14   49.28    5.06
   1  -3 -14   44.56    5.78
  -1   3  14   33.56    4.55
  -1   3  14   46.45    4.12
  -1   3  14   43.50    3.06
   1  -3 -13   -1.07    1.63
   1  -3 -13    2.61    2.09
   1  -3 -13    1.26    1.21
   1  -3 -13    2.80    1.50
  -1   3  13    0.31    1.18
  -1   3  13    0.34    0.62
  -1   3  13    0.96    0.66
  -1   3  13    1.38    0.73
   1  -3 -12    4.97    1.43
   1  -3 -12    5.64    1.60
   1  -3 -12    9.20    2.10
   1  -3 -12   10.56    1.94
  -1   3  12   13.00    2.73
  -1   3  12    8.63    1.73
  -1   3  12    9.49    1.53
   1  -3 -11   36.01    3.35
   1  -3 -11   29.84    3.88
   1  -3 -11   36.22    3.68
  -1   3  11   26.91    3.40
   1  -3 -11   36.23    3.36
  -1   3  11   36.20    3.22
  -1   3  11   32.82    4.04
  -1   3  11   32.64    2.79
   1  -3 -10   71.89    4.36
   1  -3 -10   72.29    5.83
   1  -3 -10   70.21    4.78
  -1   3  10   75.00    5.09
  -1   3  10   81.83    4.59
   1  -3 -10   70.94    4.38
  -1   3  10   72.30    5.76
  -1   3  10   71.94    4.13
   1  -3  -9  376.63    9.12
  -1   3   9  372.96    8.98
   1  -3  -9  367.65   12.47
  -1   3   9  368.71   10.47
   1  -3  -9  334.26    9.66
   1  -3  -9  365.09    9.68
  -1   3   9  378.97    9.42
  -1   3   9  388.52   12.72
  -1   3   9  360.66    9.15
  -1   3   8   47.25    3.21
   1  -3  -8   44.95    2.84
   1  -3  -8   39.69    3.85
  -1   3   8   40.30    3.21
   1  -3  -8   36.94    2.95
   1  -3  -8   44.42    3.24
  -1   3   8   44.67    3.13
  -1   3   8   49.33    4.41
  -1   3   8   44.67    3.25
  -1   3   7   24.70    2.36
   1  -3  -7   23.24    1.83
   1  -3  -7   24.16    2.92
   1  -3  -7   23.42    2.10
  -1   3   7   24.86    2.39
  -1   3   7   25.16    2.23
   1  -3  -7   26.79    2.43
  -1   3   7   24.95    2.98
  -1   3   7   26.90    2.49
  -1   3   6   -0.10    0.50
   1  -3  -6   -0.06    0.37
   1  -3  -6    0.04    0.26
  -1   3   6    1.20    0.83
   1  -3  -6   -0.13    0.72
  -1   3   6   -0.28    0.48
  -1   3   6    0.68    0.54
  -1   3   6    0.25    0.48
   1  -3  -6    0.19    0.42
  -1   3   6   -0.25    0.75
   1  -3  -6   -0.16    0.73
   1  -3  -5    4.29    1.01
  -1   3   5    5.64    1.17
   1  -3  -5    6.46    0.95
  -1   3   5    5.97    1.22
  -1   3   5    0.86    0.50
   1  -3  -5    8.14    1.38
  -1   3   5    5.19    0.83
  -1   3   5    6.53    1.12
   1  -3  -5    7.40    1.29
  -1   3   5    9.38    1.63
   1  -3  -5    5.71    1.47
  -1   3   4  228.65    7.38
   1  -3  -4  233.57    7.27
  -1   3   4  229.41    4.79
  -1   3   4  221.70    6.33
   1  -3  -4  213.43    6.81
   1  -3  -4  213.04    7.20
  -1   3   4  219.59    6.95
   1  -3  -4  214.27    4.54
   1  -3  -4  213.23    6.95
  -1   3   3  253.49    7.30
   1  -3  -3  251.87    7.18
   1  -3  -3  252.29    3.66
  -1   3   3  259.83    7.19
   1  -3  -3  249.67    7.66
   1  -3  -3  244.37    7.02
  -1   3   3  250.05    7.35
   1  -3  -3  253.87    7.60
   1  -3  -3  241.37    4.61
  -1   3   3  251.09    4.75
  -1   3   2   30.22    1.72
   1  -3  -2   30.69    2.69
  -1   3   2   30.66    2.60
   1  -3  -2   33.22    1.62
  -1   3   2   27.50    2.31
   1  -3  -2   30.42    2.33
  -1   3   2   25.71    2.58
  -1   3   2   33.60    2.43
   1  -3  -2   29.50    2.32
   1  -3  -2   30.12    2.26
   1  -3  -1    1.20    0.79
   1  -3  -1    0.48    0.24
  -1   3   1    0.82    0.51
  -1   3   1    0.86    0.52
   1  -3  -1    1.97    0.86
  -1   3   1    0.22    0.57
   1  -3  -1    0.98    0.71
  -1   3   1    0.51    0.45
   1  -3  -1    0.12    0.33
   1  -3   0  933.54   14.51
  -1   3   0  885.54   14.03
  -1   3   0  925.93   11.63
   1  -3   0  906.12   11.24
  -1   3   0  914.69   12.93
   1  -3   0  920.44   12.88
  -1   3   0  912.96   13.44
   1  -3   0  897.31   13.66
  -1   3   0  906.07    9.83
   1  -3   0  927.06    9.50
  -1   3  -1  579.99   11.53
   1  -3   1  588.14   10.16
  -1   3  -1    0.10    0.36
  -1   3  -1  590.45   10.75
   1  -3   1  595.19    9.64
   1  -3   1  613.20   10.87
  -1   3  -1  573.87   11.59
   1  -3   1  569.57   11.68
  -1   3  -1  596.57    7.13
   1  -3   2   75.80    4.03
   1  -3   2   74.16    3.41
  -1   3  -2   75.74    3.38
  -1   3  -2   76.82    4.26
  -1   3  -2   70.94    3.90
   1  -3   2   69.38    4.34
  -1   3  -2   78.43    4.61
   1  -3   2   65.39    3.98
   1  -3   3 1392.75   18.36
  -1   3  -3 1355.42   18.27
   1  -3   3 1414.24   18.84
  -1   3  -3 1325.14   14.21
  -1   3  -3 1391.20   19.98
   1  -3   3 1430.39   14.71
   1  -3   4  709.34   13.21
  -1   3  -4  664.22   12.72
   1  -3   4  693.14   14.16
  -1   3  -4  695.96   14.32
  -1   3  -4  667.07   10.33
  -1   3  -4  682.57   14.76
   1  -3   4  680.78   10.49
   1  -3   5   24.07    2.49
  -1   3  -5   17.61    2.20
  -1   3  -5   17.64    2.40
   1  -3   5   21.10    2.71
  -1   3  -5   19.19    1.89
  -1   3  -5   22.67    3.07
  -1   3  -5   18.15    2.74
   1  -3   5   19.54    1.88
   1  -3   6 1850.05   22.12
  -1   3  -6 1810.77   21.48
  -1   3  -6 1896.82   28.88
  -1   3  -6 1756.80   25.06
  -1   3  -6 1924.93   27.27
  -1   3  -6 1882.03   18.63
   1  -3   6 1883.56   19.14
   1  -3   7  358.81    9.78
  -1   3  -7  350.56    9.56
   1  -3   7  358.85   12.18
  -1   3  -7  379.14   13.50
  -1   3  -7  346.54   12.25
   1  -3   7  351.53    8.77
  -1   3  -7  360.06    8.57
   1  -3   8   77.04    4.57
  -1   3  -8   76.12    4.48
   1  -3   8   81.29    6.06
  -1   3  -8   83.25    6.85
  -1   3  -8   80.43    3.94
  -1   3  -8   90.86    6.57
  -1   3  -8   73.19    4.05
   1  -3   9   11.26    1.88
   1  -3   9    8.78    2.29
  -1   3  -9   10.40    1.81
  -1   3  -9   11.10    2.83
  -1   3  -9    7.10    1.30
  -1   3  -9   10.73    2.43
  -1   3  -9    8.74    1.54
  -1   3 -10    4.73    2.11
  -1   3 -10    4.17    1.19
   1  -3  10    3.13    1.10
  -1   3 -10    1.43    0.84
  -1   3 -10    1.00    1.01
  -1   3 -10    3.31    1.01
   1  -3  10    3.89    1.67
  -1   3 -11   12.26    1.96
   1  -3  11   13.29    2.95
  -1   3 -11   13.46    3.25
   1  -3  11   12.15    1.92
  -1   3 -11    8.48    2.04
  -1   3 -11    9.86    1.73
  -1   3 -11   11.00    1.80
   1  -3  12  357.09    9.78
   1  -3  12  401.38   15.97
  -1   3 -12  377.52   16.92
  -1   3 -12  348.28    9.34
  -1   3 -12  347.77   10.45
  -1   3 -12  383.74   15.59
  -1   3 -12  371.75   11.07
   1  -3  13  171.67   10.90
  -1   3 -13  177.32    7.88
  -1   3 -13  181.16   12.19
  -1   3 -13  160.16   10.39
  -1   3 -13  164.51    6.21
  -1   3 -14   62.29    7.51
  -1   3 -14   60.40    4.77
  -1   3 -14   68.60    7.03
   1  -3  14   61.92    6.89
  -1   3 -15  227.25   14.71
  -1   3 -15  226.92    9.44
  -1   3 -15  229.30   13.14
  -1   3 -16   16.28    4.10
  -1   3 -16    5.49    2.86
  -1   3 -17   54.78    7.88
  -1   3 -17   48.55    6.59
  -1   3 -17   36.76    5.39
  -1   3 -17   37.65    6.33
  -1   3 -18    3.83    2.18
  -1   3 -18    4.13    2.46
  -1   3 -18    6.85    2.84
  -1   3 -19    6.33    3.83
  -1   3 -19   11.39    4.16
  -1   3 -19    6.77    2.89
  -1   3 -20    8.63    3.96
  -1   3 -20    7.80    3.86
  -1   3 -20    7.51    3.71
  -1   3 -21   -0.59    2.30
  -1   3 -21   29.10    7.67
  -1   3 -22    9.33    4.50
  -1   3 -22    3.87    3.24
   1  -2 -24    9.52    3.30
   1  -2 -23   -0.46    2.76
   1  -2 -23   -0.80    2.18
   1  -2 -23   -1.96    2.52
   1  -2 -22    1.77    2.80
   1  -2 -22   -0.84    2.52
   1  -2 -22    3.02    2.99
   1  -2 -21    0.45    1.64
   1  -2 -21    0.81    1.91
   1  -2 -21    1.89    2.83
   1  -2 -20  158.32   12.07
   1  -2 -20  138.31   10.19
   1  -2 -20  125.82   11.74
   1  -2 -20  150.07   12.80
   1  -2 -19   44.63    6.32
   1  -2 -19   41.10    5.63
   1  -2 -19   37.98    6.37
   1  -2 -19   35.89    6.35
   1  -2 -18  125.23    9.95
   1  -2 -18  146.09   10.03
   1  -2 -18  123.57   10.91
   1  -2 -18  108.74    7.53
   1  -2 -18  117.78   10.83
   1  -2 -17    9.18    2.86
   1  -2 -17    8.68    3.25
   1  -2 -17    5.08    1.99
   1  -2 -17   15.47    3.91
  -1   2  16  193.09    9.05
   1  -2 -16  213.30   13.22
   1  -2 -16  215.00    9.77
   1  -2 -16  206.32   11.91
   1  -2 -16  235.13   14.12
   1  -2 -15  113.07    8.58
   1  -2 -15  108.43    9.00
  -1   2  15  108.48    6.51
  -1   2  15  102.08    3.47
   1  -2 -14    0.47    1.44
   1  -2 -14   -0.42    1.12
  -1   2  14    0.54    0.69
  -1   2  14    0.31    0.64
  -1   2  14    0.87    0.57
  -1   2  13    1.81    0.78
   1  -2 -13    1.54    1.46
   1  -2 -13    1.51    0.91
   1  -2 -13    0.37    0.78
  -1   2  13    2.06    1.03
  -1   2  13    2.99    1.29
  -1   2  13    1.17    0.72
  -1   2  12   49.27    3.03
   1  -2 -12   54.74    5.78
   1  -2 -12   53.24    5.19
   1  -2 -12   49.82    4.07
  -1   2  12   53.44    5.18
  -1   2  12   48.00    3.94
  -1   2  12   49.82    3.08
  -1   2  11   24.17    2.18
   1  -2 -11   23.29    3.65
   1  -2 -11   27.69    3.53
   1  -2 -11   19.67    2.52
  -1   2  11   22.01    2.54
  -1   2  11   29.77    3.77
  -1   2  11   27.37    2.33
  -1   2  10   12.19    1.58
   1  -2 -10   10.52    1.93
   1  -2 -10   13.76    2.76
  -1   2  10    8.88    2.12
   1  -2 -10    9.37    1.98
   1  -2 -10   10.24    1.68
  -1   2  10    9.09    1.87
  -1   2  10    9.54    1.54
  -1   2  10    8.41    1.25
   1  -2  -9  131.38    6.02
   1  -2  -9  125.36    7.40
   1  -2  -9  123.58    6.35
  -1   2   9  111.34    6.33
   1  -2  -9  117.53    5.18
  -1   2   9  126.39    5.23
  -1   2   9  124.64    6.90
  -1   2   9  125.63    4.94
   1  -2  -8   26.72    2.54
   1  -2  -8   33.18    3.61
   1  -2  -8   25.12    2.65
  -1   2   8   35.01    3.24
  -1   2   8   24.87    2.21
   1  -2  -8   26.91    2.38
  -1   2   8   27.93    3.13
  -1   2   8   29.47    2.37
  -1   2   7  865.12   12.10
   1  -2  -7  880.39   13.03
   1  -2  -7  832.55   16.67
  -1   2   7  829.25   14.50
   1  -2  -7  848.73   14.15
   1  -2  -7  869.55   12.33
  -1   2   7  864.02   12.01
  -1   2   7  881.09   16.46
  -1   2   7  836.04   12.18
   1  -2  -6   42.69    2.53
  -1   2   6   40.82    2.62
   1  -2  -6   36.70    3.23
   1  -2  -6   35.24    2.66
  -1   2   6   43.58    3.05
  -1   2   6   37.50    2.33
   1  -2  -6   42.84    2.58
  -1   2   6   36.11    3.20
  -1   2   6   34.68    2.47
   1  -2  -5  211.89    4.94
  -1   2   5  189.89    5.51
   1  -2  -5  193.39    6.94
  -1   2   5  199.02    7.28
  -1   2   5  187.37    5.50
   1  -2  -5  183.55    5.27
   1  -2  -5  205.79    5.29
  -1   2   5  196.08    4.97
  -1   2   5  199.92    7.04
  -1   2   5  189.73    5.62
   1  -2  -4  605.41   11.29
  -1   2   4  625.62   11.65
  -1   2   4  584.64    8.49
   1  -2  -4  589.23    8.28
  -1   2   4  603.00    8.42
   1  -2  -4  608.27    8.96
  -1   2   4  596.85    9.57
  -1   2   4  565.15    9.68
   1  -2  -3   73.07    3.63
  -1   2   3   78.53    3.79
  -1   2   3   79.00    2.69
   1  -2  -3   71.21    3.20
  -1   2   3   77.51    3.06
   1  -2  -3   76.33    2.63
  -1   2   3   81.27    3.65
   1  -2  -3   73.25    3.50
  -1   2   2  147.72    4.63
   1  -2  -2  153.45    4.70
  -1   2   2  152.40    3.46
  -1   2   2  124.85    4.49
   1  -2  -2  148.31    4.93
   1  -2  -2  144.32    3.32
  -1   2   2  149.02    4.75
   1  -2  -1   51.40    2.94
  -1   2   1   -0.17    0.16
  -1   2   1   -0.33    0.39
   1  -2  -1   46.95    1.84
  -1   2   1   50.24    2.57
   1  -2  -1   -0.12    0.18
   1  -2  -1   48.45    2.38
   1  -2  -1   43.31    2.14
   1  -2   0  238.30    6.26
  -1   2   0   -0.12    0.41
   1  -2   0  234.99    4.94
  -1   2   0   -0.11    0.21
  -1   2   0  246.33    5.67
   1  -2   0   -0.38    0.40
   1  -2   0   -0.39    0.47
   1  -2   0  234.96    5.78
  -1   2   0    2.41    0.52
  -1   2   0  236.87    4.12
   1  -2   0  247.68    4.09
  -1   2  -1   -0.36    0.45
   1  -2   1  722.72    9.78
  -1   2  -1  729.11   10.00
  -1   2  -1  716.51    9.27
   1  -2   1  678.23    9.60
   1  -2   1  729.49   11.21
  -1   2  -1  311.33    7.19
  -1   2  -1  703.75   10.53
  -1   2  -2 9972.56   40.24
  -1   2  -2 9999.00   34.36
  -1   2  -2 9991.42   45.57
   1  -2   3 2625.99   20.93
  -1   2  -3 2603.18   21.12
   1  -2   3 2650.34   23.19
  -1   2  -3 2737.01   23.86
  -1   2  -3 2603.71   18.24
  -1   2  -3 2680.74   24.86
   1  -2   3 2718.12   18.65
   1  -2   4   17.03    1.75
  -1   2  -4   17.42    1.80
   1  -2   4   16.16    2.02
  -1   2  -4   15.75    2.02
  -1   2  -4   19.25    2.19
  -1   2  -4   17.38    2.27
   1  -2   4   14.23    1.48
  -1   2  -4   14.47    1.49
   1  -2   5  185.01    5.73
  -1   2  -5  175.19    5.58
  -1   2  -5  204.49    7.71
   1  -2   5  196.89    7.44
  -1   2  -5  195.01    8.01
  -1   2  -5  186.79    7.48
  -1   2  -5  192.76    7.34
   1  -2   5  202.98    5.87
  -1   2  -5  180.72    5.47
  -1   2  -6    6.25    1.13
   1  -2   6    4.89    0.98
   1  -2   6    5.68    1.45
  -1   2  -6    6.27    1.49
  -1   2  -6    6.24    1.76
  -1   2  -6    7.03    1.81
  -1   2  -6   10.37    1.95
  -1   2  -6    7.15    1.21
   1  -2   6    8.59    1.35
   1  -2   7   44.76    2.93
  -1   2  -7   50.69    3.09
   1  -2   7   37.41    3.73
  -1   2  -7   39.34    4.26
  -1   2  -7   46.03    4.00
  -1   2  -7   46.79    2.98
  -1   2  -7   46.82    4.31
  -1   2  -7   49.13    3.28
   1  -2   8   28.43    2.37
  -1   2  -8   27.79    2.29
   1  -2   8   28.17    3.37
  -1   2  -8   25.57    3.55
  -1   2  -8   25.06    2.36
  -1   2  -8   28.04    3.45
  -1   2  -8   25.30    2.48
   1  -2   9   22.85    2.10
  -1   2  -9   21.91    2.04
   1  -2   9   25.04    3.37
  -1   2  -9   21.05    3.35
  -1   2  -9   30.47    3.84
  -1   2  -9   20.63    2.29
  -1   2  -9   27.57    2.81
   1  -2  10    0.64    0.75
  -1   2 -10    1.00    0.56
   1  -2  10    2.02    1.54
  -1   2 -10    0.12    1.49
  -1   2 -10   -0.23    0.76
  -1   2 -10    2.65    1.31
  -1   2 -10    0.83    0.93
   1  -2  11   19.20    1.92
  -1   2 -11   20.28    1.88
   1  -2  11   26.17    3.81
  -1   2 -11   20.99    3.77
  -1   2 -11   20.83    2.64
  -1   2 -11   15.29    2.82
  -1   2 -11   19.87    2.62
   1  -2  12  282.98    6.99
  -1   2 -12  299.90    7.02
  -1   2 -12  299.63   14.52
   1  -2  12  295.72   13.12
  -1   2 -12  289.08   10.13
  -1   2 -12  321.23   13.50
  -1   2 -12  323.56   10.75
   1  -2  13   44.89    2.52
   1  -2  13   43.69    5.24
  -1   2 -13   34.76    4.68
  -1   2 -13   56.13    4.67
  -1   2 -13   54.87    6.36
   1  -2  14  255.14   13.09
  -1   2 -14  240.45   13.98
  -1   2 -14  266.29   13.18
  -1   2 -14  223.88    9.66
  -1   2 -15   67.93    7.78
  -1   2 -15   64.44    5.45
  -1   2 -15   63.67    6.74
  -1   2 -15   51.30    6.81
  -1   2 -16   79.58    8.73
  -1   2 -16   88.68    6.54
  -1   2 -16   81.47    8.69
  -1   2 -16  100.11    8.59
  -1   2 -17  199.79   14.15
  -1   2 -17  182.77   13.30
  -1   2 -17  198.10   12.29
  -1   2 -17  194.47   12.50
  -1   2 -18   43.66    6.91
  -1   2 -18   51.44    7.46
  -1   2 -18   39.27    5.75
  -1   2 -18   46.57    6.33
  -1   2 -19   30.56    6.18
  -1   2 -19   37.38    5.94
  -1   2 -19   29.20    5.37
  -1   2 -19   29.33    6.00
  -1   2 -20   19.74    5.20
  -1   2 -20   26.45    5.05
  -1   2 -20   26.25    6.13
  -1   2 -20   15.60    4.28
  -1   2 -21   28.80    6.78
  -1   2 -21   22.02    5.73
  -1   2 -22    0.32    2.45
  -1   2 -22    5.53    3.99
  -1   2 -23    3.20    2.73
  -1   2 -23    2.19    2.99
   1  -1 -24    5.17    3.88
   1  -1 -24    1.32    3.49
   1  -1 -23    4.37    3.38
   1  -1 -23    4.38    3.38
   1  -1 -23   11.92    4.80
   1  -1 -22    0.10    3.01
   1  -1 -22    4.93    3.42
   1  -1 -22    0.46    2.21
   1  -1 -21   26.35    5.59
   1  -1 -21   23.47    5.51
   1  -1 -21   14.06    4.79
   1  -1 -20   14.75    4.60
   1  -1 -20   16.51    4.30
   1  -1 -20   11.91    4.23
   1  -1 -19    2.39    2.63
   1  -1 -19    6.22    3.12
   1  -1 -19    3.91    2.02
   1  -1 -19    4.49    2.63
   1  -1 -18  232.07   14.18
   1  -1 -18  190.32   11.04
   1  -1 -18  212.16   14.16
   1  -1 -18  206.08   10.64
   1  -1 -18  231.90   15.26
   1  -1 -17   -1.90    1.97
   1  -1 -17    0.37    1.19
   1  -1 -17   -1.09    1.06
   1  -1 -17    2.41    2.22
   1  -1 -16   80.39    7.97
   1  -1 -16   74.11    6.54
   1  -1 -16   84.51    6.46
   1  -1 -16   83.87    8.46
   1  -1 -15  179.50    9.09
   1  -1 -15  199.77   11.94
   1  -1 -15  185.80   12.25
  -1   1  14   14.56    1.42
   1  -1 -14   21.83    4.26
   1  -1 -14   17.91    3.43
   1  -1 -14   19.15    2.89
  -1   1  14   15.00    1.39
  -1   1  13    9.12    1.32
   1  -1 -13   11.92    3.08
   1  -1 -13    8.04    2.74
   1  -1 -13    8.00    2.00
  -1   1  13    7.24    1.66
  -1   1  13    9.34    1.34
  -1   1  12    0.72    0.81
   1  -1 -12    0.70    0.46
   1  -1 -12    1.82    2.03
   1  -1 -12   -2.23    1.72
   1  -1 -12    0.86    1.00
  -1   1  12   -1.12    1.24
  -1   1  12    1.17    0.95
  -1   1  12    0.60    0.62
  -1   1  11   56.61    3.18
   1  -1 -11   63.23    3.18
   1  -1 -11   63.46    6.02
   1  -1 -11   50.59    5.00
   1  -1 -11   57.47    4.13
  -1   1  11   54.56    4.70
  -1   1  11   55.60    4.03
  -1   1  11   59.29    3.19
   1  -1 -10   16.76    1.65
   1  -1 -10   19.67    3.42
   1  -1 -10   15.10    2.66
   1  -1 -10   17.05    2.16
  -1   1  10   19.19    2.77
  -1   1  10   11.83    1.82
  -1   1  10   14.64    1.64
   1  -1  -9   91.27    5.46
   1  -1  -9   87.27    3.66
   1  -1  -9  102.17    6.97
  -1   1   9   89.07    6.12
   1  -1  -9   96.36    6.18
   1  -1  -9   90.83    4.51
  -1   1   9   97.69    5.85
  -1   1   9   94.92    4.61
  -1   1   9   91.88    3.93
   1  -1  -8    1.23    0.83
   1  -1  -8    0.63    0.39
   1  -1  -8    1.07    1.04
   1  -1  -8    1.58    0.86
  -1   1   8    1.26    1.06
   1  -1  -8    0.14    0.53
  -1   1   8    1.64    1.01
  -1   1   8    0.37    0.48
  -1   1   8   -0.26    0.55
   1  -1  -7   50.72    3.55
   1  -1  -7   46.79    2.58
   1  -1  -7   48.94    4.22
   1  -1  -7   52.14    3.90
  -1   1   7   43.31    3.69
   1  -1  -7   52.09    2.92
  -1   1   7   49.28    2.88
  -1   1   7   49.18    3.69
  -1   1   7   51.01    2.76
   1  -1  -6    5.08    1.43
  -1   1   6   -0.05    0.65
   1  -1  -6    1.57    0.69
  -1   1   6    2.43    0.89
   1  -1  -6    2.99    0.74
  -1   1   6    3.69    0.77
  -1   1   6    1.93    0.75
   1  -1  -6    4.28    0.75
   1  -1  -6    3.84    0.96
   1  -1  -5 1723.59   20.93
  -1   1   5 1773.22   21.56
   1  -1  -5 1624.48   18.13
  -1   1   5 1768.28   19.03
  -1   1   5 1693.81   13.36
   1  -1  -5 1714.83   13.27
  -1   1   5 1703.95   19.19
   1  -1  -5 1756.49   16.66
   1  -1  -5 1691.57   14.74
  -1   1   4  300.46    4.81
   1  -1  -4  292.34    4.83
   1  -1  -4  278.69    6.64
  -1   1   4  288.04    6.85
  -1   1   4  264.26    5.66
   1  -1  -4  283.36    5.78
   1  -1  -4  313.75    8.08
  -1   1   4  300.13    8.09
   1  -1  -3 1393.55    9.42
  -1   1   3 1374.08    9.13
   1  -1  -3 1384.20   12.19
  -1   1   3   16.72    1.46
   1  -1  -3 1376.21   12.47
   1  -1  -3  399.97    8.08
  -1   1   3 1391.22   15.70
   1  -1  -2    0.01    0.19
  -1   1   2    0.01    0.14
   1  -1  -2    0.05    0.15
  -1   1   2   -0.05    0.18
   1  -1  -1   -0.03    0.14
  -1   1   1   96.60    3.05
  -1   1   1   97.25    3.11
   1  -1  -1   -0.04    0.12
   1  -1  -1   -0.03    0.10
  -1   1   1   -0.12    0.17
  -1   1   1    0.04    0.13
  -1   1   0  679.78    8.07
   1  -1   0    0.05    0.12
  -1   1   0  711.40    7.29
   1  -1   0   -0.01    0.09
   1  -1   0  717.10    8.05
  -1   1   0   -0.01    0.08
  -1   1   0    0.15    0.17
   1  -1   0  677.85    8.27
  -1   1   0  705.76    7.26
  -1   1   0   -0.05    0.15
   1  -1   0    0.07    0.13
  -1   1  -1 1203.01   10.00
   1  -1   1 1026.08    9.52
   1  -1   1 1205.37   11.08
  -1   1  -1 1197.55   10.76
  -1   1  -2 1531.05   12.00
  -1   1  -2 1229.75   12.77
  -1   1  -2 1650.43   15.01
  -1   1  -2  633.60    7.79
   1  -1   3  165.60    4.12
   1  -1   3  166.26    5.12
  -1   1  -3  167.55    5.29
  -1   1  -3  174.18    5.37
  -1   1  -3  168.38    4.46
   1  -1   3  172.21    4.52
  -1   1  -3  169.58    4.10
   1  -1   4 2549.05   16.15
  -1   1  -4 2586.08   22.84
   1  -1   4 2534.61   22.25
  -1   1  -4 2531.40   22.32
  -1   1  -4 2547.15   19.03
   1  -1   4 2544.11   18.90
  -1   1  -4 2567.60   16.29
   1  -1   5  140.46    3.85
  -1   1  -5  149.64    4.01
   1  -1   5  148.80    5.86
  -1   1  -5  149.26    5.95
  -1   1  -5  155.65    6.04
  -1   1  -5  148.61    4.96
   1  -1   5  154.64    5.14
   1  -1   6   65.27    2.67
  -1   1  -6   64.51    2.66
   1  -1   6   66.27    4.30
  -1   1  -6   63.38    4.23
  -1   1  -6   69.45    4.77
  -1   1  -6   67.75    4.23
  -1   1  -6   66.80    3.58
   1  -1   7    0.39    0.32
  -1   1  -7    0.11    0.33
  -1   1  -7    0.77    0.91
   1  -1   7    0.30    0.54
  -1   1  -7   -0.16    1.09
  -1   1  -7    0.52    0.52
  -1   1  -7    0.87    0.80
  -1   1  -7    0.43    0.61
   1  -1   8  558.48    7.87
  -1   1  -8  543.67    7.75
   1  -1   8  553.40   13.92
  -1   1  -8  528.72   15.00
  -1   1  -8  556.66   13.78
  -1   1  -8  556.31   11.72
  -1   1  -8  561.66   11.93
   1  -1   9   81.03    2.98
  -1   1  -9   80.79    2.93
   1  -1   9   86.96    5.91
  -1   1  -9   77.23    6.19
  -1   1  -9   80.10    5.52
  -1   1  -9   78.35    4.69
  -1   1  -9   76.42    4.71
   1  -1  10  196.84    4.52
  -1   1 -10  202.51    4.47
  -1   1 -10  198.13   10.20
   1  -1  10  200.16    9.28
  -1   1 -10  195.46    8.01
  -1   1 -10  192.74    7.97
   1  -1  11   38.78    1.86
   1  -1  11   44.29    4.62
  -1   1 -11   34.61    3.57
  -1   1 -11   34.01    4.61
  -1   1 -11   39.09    3.81
  -1   1 -12  161.90   10.12
   1  -1  12  176.42    9.59
  -1   1 -12  160.39    7.88
  -1   1 -13   -0.77    1.00
   1  -1  13   -0.02    1.51
  -1   1 -13    1.24    1.36
  -1   1 -13    2.59    1.48
  -1   1 -13    3.18    1.49
   1  -1  14   18.85    3.51
  -1   1 -14   20.21    3.83
  -1   1 -14   18.69    3.35
  -1   1 -14   17.48    2.73
  -1   1 -14   20.97    4.33
  -1   1 -15  190.40   12.29
  -1   1 -15  209.01   11.57
  -1   1 -15  190.63   11.05
  -1   1 -15  203.67    9.95
  -1   1 -15  209.13   13.04
  -1   1 -16   23.90    4.54
  -1   1 -16   16.83    3.73
  -1   1 -16   27.43    4.49
  -1   1 -16   18.31    3.25
  -1   1 -16   14.64    3.75
  -1   1 -17   14.94    3.85
  -1   1 -17   16.55    3.56
  -1   1 -17   15.05    3.68
  -1   1 -17   17.51    3.38
  -1   1 -17   14.00    3.88
  -1   1 -18   34.77    6.19
  -1   1 -18   23.73    4.60
  -1   1 -18   31.27    4.86
  -1   1 -18   30.26    4.19
  -1   1 -18   33.36    5.94
  -1   1 -19    2.33    1.93
  -1   1 -19    2.70    2.30
  -1   1 -19    4.90    2.80
  -1   1 -19    1.05    1.81
  -1   1 -20   25.19    5.63
  -1   1 -20   19.62    4.47
  -1   1 -20   29.64    5.42
  -1   1 -20   31.91    6.37
  -1   1 -21   15.55    4.76
  -1   1 -21   14.57    4.29
  -1   1 -22    7.36    3.75
  -1   1 -22    1.82    3.20
  -1   1 -23    2.59    2.97
  -1   1 -23   -0.09    2.71
   1   0 -23    4.50    3.77
   1   0 -23    4.37    4.34
   1   0 -23    5.44    3.59
   1   0 -22    9.24    4.10
   1   0 -22    3.61    2.33
   1   0 -22    6.02    3.24
   1   0 -21   24.39    5.92
   1   0 -21   14.44    4.46
   1   0 -21   30.97    6.04
   1   0 -20   51.63    7.87
   1   0 -20   67.45    9.04
   1   0 -20   43.54    6.77
   1   0 -19   64.04    8.05
   1   0 -19   69.77    9.05
   1   0 -19   68.04    8.36
   1   0 -18    7.53    2.93
   1   0 -18   10.78    2.84
   1   0 -18    9.38    2.35
   1   0 -18   12.42    3.27
   1   0 -17    0.81    0.98
   1   0 -17    1.89    1.43
   1   0 -17    5.04    2.91
   1   0 -16    1.45    1.97
   1   0 -16    0.24    0.92
   1   0 -16    0.24    1.14
   1   0 -16   -1.03    2.05
   1   0 -15  151.53   11.45
   1   0 -15  163.69   11.11
   1   0 -15  140.69    8.34
   1   0 -15  158.92    8.83
  -1   0  14   13.08    1.36
  -1   0  14   12.83    1.36
   1   0 -14   17.05    3.75
   1   0 -14   14.59    1.33
   1   0 -14   17.59    3.75
   1   0 -14   11.52    2.26
   1   0 -14   14.60    2.54
  -1   0  13    0.31    0.49
   1   0 -13    0.21    0.50
   1   0 -13    0.14    1.71
   1   0 -13    1.49    1.73
   1   0 -13    1.39    1.26
   1   0 -13   -0.09    0.95
   1   0 -12  150.78    4.89
   1   0 -12  149.84    9.82
   1   0 -12  155.04    9.52
   1   0 -12  130.73    6.88
   1   0 -12  151.87    7.65
  -1   0  12  140.63    4.98
   1   0 -11   53.51    3.00
   1   0 -11   41.33    5.04
   1   0 -11   54.43    5.42
   1   0 -11   46.14    3.92
   1   0 -11   50.03    4.20
  -1   0  11   49.74    3.01
   1   0 -10    7.27    1.14
   1   0 -10    4.14    1.69
   1   0 -10    4.18    1.55
   1   0 -10    6.37    1.54
   1   0 -10    4.93    1.20
  -1   0  10    4.96    1.40
  -1   0  10    5.96    1.13
   1   0  -9   82.02    3.64
   1   0  -9   77.34    6.09
   1   0  -9   80.49    5.99
   1   0  -9   78.95    4.45
  -1   0   9   83.69    5.05
   1   0  -9   83.04    4.80
  -1   0   9   75.44    3.61
   1   0  -8  113.00    6.15
   1   0  -8  120.86    7.23
   1   0  -8  117.37    6.76
  -1   0   8   94.72    6.30
   1   0  -8  109.34    4.99
  -1   0   8  114.89    4.93
  -1   0   8  106.08    5.45
  -1   0   8  115.25    4.43
   1   0  -7  158.52    6.79
   1   0  -7  164.37    7.80
   1   0  -7  147.87    7.12
  -1   0   7  161.76    7.63
   1   0  -7  152.03    5.36
  -1   0   7  148.96    6.07
  -1   0   7  163.52    5.44
  -1   0   7  148.14    4.87
   1   0  -6  186.06    6.85
   1   0  -6  177.98    7.53
   1   0  -6  179.41    7.23
  -1   0   6  186.12    7.51
   1   0  -6  180.25    5.28
  -1   0   6  179.79    6.14
  -1   0   6  184.19    5.22
  -1   0   6  185.27    5.14
   1   0  -5  181.01    6.15
   1   0  -5  160.45    6.67
   1   0  -5  146.91    6.02
   1   0  -5  163.09    4.40
  -1   0   5  161.86    4.34
  -1   0   5  156.26    5.37
  -1   0   5  170.86    4.72
   1   0  -4 1125.19   16.20
  -1   0   4 1122.71   11.48
   1   0  -4 1116.13   15.02
  -1   0   4 1154.20    9.92
   1   0  -4 1169.40   10.04
  -1   0   4 1149.29   13.09
   1   0  -4 1152.02   14.00
   1   0  -3 1781.55   16.69
  -1   0   3 1780.45   13.52
   1   0  -3 1777.09   11.26
  -1   0   2    0.18    0.38
   1   0  -2    0.04    0.15
  -1   0   2    0.01    0.12
   1   0  -2    0.42    0.29
   1   0  -1    0.40    0.21
   1   0  -1   -0.05    0.11
  -1   0   1    0.27    0.22
  -1   0   1    0.13    0.25
   1   0  -1   -0.01    0.10
   1   0   0   -0.03    0.08
   1   0   0    0.00    0.08
  -1   0   0   -0.02    0.07
  -1   0  -1   -0.04    0.10
   1   0   1    0.02    0.08
   1   0   1   -0.03    0.07
  -1   0  -1   -0.08    0.10
   1   0   1    0.02    0.11
  -1   0  -1   -0.01    0.07
  -1   0  -2  131.28    3.44
   1   0   2    0.07    0.10
   1   0   2  124.51    3.44
  -1   0  -2    0.02    0.08
  -1   0  -2  136.34    3.74
   1   0   2   -0.10    0.13
  -1   0  -3  823.74   10.09
   1   0   3    0.24    0.20
  -1   0  -3   72.23    2.90
   1   0   3   -0.02    0.25
  -1   0  -3  807.42   10.38
  -1   0  -3  816.51    8.67
   1   0   3    0.10    0.22
  -1   0  -4 1008.22   12.74
   1   0   4 1018.59   12.43
  -1   0  -4 1022.78   12.15
   1   0   4 1019.65   12.88
  -1   0  -4 1031.91   13.03
  -1   0  -5  869.17   13.08
   1   0   5  859.80   12.54
  -1   0  -5  862.54   13.12
   1   0   5  851.08   12.79
  -1   0  -5  847.98   12.29
   1   0   6  719.05   12.66
  -1   0  -6  722.49   13.09
   1   0   6  737.02   12.82
  -1   0  -6  731.90   13.01
  -1   0  -6  751.04   12.19
  -1   0  -6  698.72   12.29
  -1   0  -6  690.02   13.61
   1   0   7   -0.25    0.51
  -1   0  -7    0.46    0.65
  -1   0  -7   -1.11    0.76
  -1   0  -7    0.10    0.59
  -1   0  -7    0.25    0.63
   1   0   7    0.90    0.44
  -1   0  -7    0.11    0.62
  -1   0  -8   44.71    3.84
   1   0   8   45.59    3.73
  -1   0  -8   40.48    3.55
  -1   0  -8   47.49    4.24
   1   0   8   44.30    3.66
  -1   0  -8   46.08    3.56
  -1   0  -8   47.04    3.60
   1   0   9   33.13    3.37
  -1   0  -9   36.22    3.91
  -1   0  -9   38.06    3.66
  -1   0  -9   34.27    3.35
   1   0   9   36.31    3.49
  -1   0  -9   37.08    3.47
   1   0  10  129.24    7.03
  -1   0 -10  135.77    7.96
  -1   0 -10  123.48    7.71
  -1   0 -10  117.12    6.70
   1   0  10  134.84    6.94
  -1   0 -10  122.80    6.55
  -1   0 -10  136.25    6.81
  -1   0 -11  114.32    7.67
   1   0  11  130.60    7.43
  -1   0 -11  123.66    8.07
   1   0  11  102.30    6.35
  -1   0 -11  124.24    6.81
  -1   0 -12  256.60   12.08
   1   0  12  261.40   11.05
  -1   0 -12  262.62   12.31
   1   0  12  266.49   10.68
  -1   0 -12  276.94   10.68
  -1   0 -13  221.99   11.86
   1   0  13  203.29   10.19
  -1   0 -13  210.75   11.61
   1   0  13  210.16    9.86
  -1   0 -13  194.84    9.48
  -1   0 -14   43.54    5.57
   1   0  14   49.30    5.51
  -1   0 -14   49.89    5.83
  -1   0 -14   41.38    4.84
  -1   0 -14   39.10    4.40
  -1   0 -15   96.64    8.45
  -1   0 -15   82.80    6.58
  -1   0 -15   94.25    7.87
  -1   0 -15   85.79    8.09
   1   0  15   79.40    7.01
  -1   0 -16   39.87    5.71
  -1   0 -16   41.11    4.86
  -1   0 -16   36.55    4.92
  -1   0 -16   43.11    5.70
  -1   0 -16   32.37    5.41
  -1   0 -17   96.41    9.19
  -1   0 -17  109.67    8.18
  -1   0 -17   91.93    8.60
  -1   0 -17  103.00    8.37
  -1   0 -17   89.95    8.98
  -1   0 -18    3.11    2.54
  -1   0 -18    3.84    1.92
  -1   0 -18    3.81    1.89
  -1   0 -18    6.34    2.65
  -1   0 -18    0.68    2.08
  -1   0 -19    3.90    2.72
  -1   0 -19    2.69    2.34
  -1   0 -19    4.43    2.33
  -1   0 -19    6.54    2.68
  -1   0 -19    4.27    2.57
  -1   0 -20   10.21    3.73
  -1   0 -20    6.73    2.79
  -1   0 -20    6.08    2.74
  -1   0 -20   11.90    4.01
  -1   0 -21    4.23    2.60
  -1   0 -21    8.36    3.35
  -1   0 -21    9.64    4.04
  -1   0 -22    2.92    3.28
  -1   0 -22   -1.34    2.64
  -1   0 -22    5.24    3.03
  -1   0 -23    7.97    4.12
  -1   0 -23    4.60    2.84
  -1   0 -23    3.50    2.48
  -1   0 -24    2.94    3.68
  -1   0 -24   -1.41    3.35
   1   1 -23    0.69    2.47
   1   1 -22   11.26    3.95
   1   1 -22   11.52    4.18
   1   1 -21   -1.70    2.83
   1   1 -21    3.02    3.13
   1   1 -21    6.81    4.10
   1   1 -20   -2.83    2.50
   1   1 -20    1.65    2.75
   1   1 -20    0.74    2.47
   1   1 -19   16.14    4.46
   1   1 -19   18.76    4.89
   1   1 -18   13.00    4.00
   1   1 -18    4.61    2.09
   1   1 -18   15.67    3.64
   1   1 -17   98.19    9.78
   1   1 -17   92.49    7.62
   1   1 -17   87.13    9.48
   1   1 -16    0.95    2.10
   1   1 -16    1.08    1.15
   1   1 -16   -0.43    1.07
   1   1 -16   -0.38    1.47
   1   1 -15    1.09    2.59
   1   1 -15   -0.31    1.09
   1   1 -15   -0.23    1.12
   1   1 -15   -0.23    1.45
   1   1 -14  141.40   10.79
   1   1 -14  124.88    4.44
   1   1 -14  135.71   10.38
   1   1 -14  124.55    7.94
   1   1 -14  141.17    7.56
  -1  -1  13    0.43    0.62
   1   1 -13   -0.70    1.39
   1   1 -13    0.73    0.67
   1   1 -13   -1.32    1.60
   1   1 -13    0.16    0.83
   1   1 -13   -0.43    0.92
   1   1 -12   13.04    2.24
   1   1 -12    9.54    2.47
   1   1 -12   18.52    3.60
   1   1 -12   15.83    2.63
  -1  -1  12   15.50    1.92
   1   1 -11  272.19    9.35
   1   1 -11  283.81   13.51
   1   1 -11  292.88   13.25
   1   1 -11  250.78    9.56
   1   1 -11  251.98    9.99
  -1  -1  11  267.70    7.65
   1   1 -10  110.38    7.93
   1   1 -10  119.00    8.12
   1   1 -10  105.18    5.52
   1   1 -10   99.91    6.09
   1   1 -10  105.50    5.81
  -1  -1  10  104.45    4.76
   1   1  -9   21.05    3.23
   1   1  -9   13.69    1.97
   1   1  -9   16.12    2.21
   1   1  -9   14.81    2.29
  -1  -1   9   17.11    1.92
  -1  -1   8  236.42    7.49
   1   1  -8  236.57    8.36
   1   1  -8  235.47    7.77
   1   1  -8  234.69    6.70
  -1  -1   8  243.97    6.98
   1   1  -8  248.35   10.51
   1   1  -7  374.54   11.39
  -1  -1   7  377.30    8.81
   1   1  -7  366.96    9.75
   1   1  -7  371.10    9.12
   1   1  -7  350.62    7.97
  -1  -1   7  378.70    8.40
   1   1  -7  372.23   12.08
   1   1  -6  156.25    6.81
  -1  -1   6  162.84    5.35
   1   1  -6  163.39    5.61
   1   1  -6  146.23    5.75
  -1  -1   6  150.46    5.12
   1   1  -6  149.59    5.05
   1   1  -6  160.49    7.46
   1   1  -5  212.44    7.39
   1   1  -5  192.87    7.57
   1   1  -5  213.50    5.74
  -1  -1   5  203.48    5.42
   1   1  -5  201.64    6.24
   1   1  -5  206.99    5.69
  -1  -1   5  212.86    5.83
   1   1  -4    5.64    1.29
  -1  -1   4    6.47    1.37
   1   1  -4    5.49    1.16
   1   1  -4    5.32    0.81
   1   1  -4    5.50    1.00
  -1  -1   4    4.37    0.76
  -1  -1   4    4.95    0.84
   1   1  -4    4.40    0.86
  -1  -1   3 2466.72   22.61
   1   1  -3 2428.81   22.12
  -1  -1   3 2370.41   17.79
   1   1  -3 2366.22   17.64
  -1  -1   3 2456.09   17.90
   1   1  -3 2312.72   17.31
   1   1  -3 2365.06   20.62
  -1  -1   2 1452.65   15.46
   1   1  -2 1801.84   13.67
   1   1  -2 1675.02   14.03
   1   1  -1   -0.10    0.22
  -1  -1   1   25.05    1.65
  -1  -1   1   21.30    1.63
   1   1  -1    0.24    0.19
   1   1  -1    0.10    0.18
  -1  -1   0    3.86    0.60
   1   1   0    0.05    0.12
   1   1   0   -0.01    0.08
  -1  -1   0    5.44    0.72
  -1  -1   0    1.29    0.34
   1   1   0   -0.06    0.13
   1   1   1    0.00    0.11
  -1  -1  -1    0.06    0.14
  -1  -1  -1    0.01    0.08
   1   1   1   -0.06    0.12
  -1  -1  -2 2367.74   15.00
   1   1   2    0.05    0.12
   1   1   2    0.14    0.17
  -1  -1  -2 2428.72   12.75
  -1  -1  -2   -0.05    0.13
  -1  -1  -2   -0.01    0.15
   1   1   2 2384.69   14.46
  -1  -1  -3 1210.67   12.16
  -1  -1  -3 1209.99   10.02
   1   1   3  835.94    8.19
  -1  -1  -3 1193.12    9.97
   1   1   3  724.95    9.20
  -1  -1  -4 2144.39   17.87
   1   1   4 2240.00   18.07
  -1  -1  -4 2173.84   17.00
  -1  -1  -4 2185.91   16.03
   1   1   4 2103.89   15.29
  -1  -1  -4 2141.99   17.96
   1   1   5  452.40    8.00
  -1  -1  -5  413.93    7.93
  -1  -1  -5  423.00    8.62
  -1  -1  -5  432.70    8.80
   1   1   5  421.06    8.67
  -1  -1  -5  430.25    9.07
  -1  -1  -5  413.53    8.85
  -1  -1  -6   10.53    1.66
  -1  -1  -6   13.22    1.73
  -1  -1  -6   12.08    1.63
  -1  -1  -6   11.11    1.67
   1   1   6   11.48    1.57
  -1  -1  -6    7.46    1.30
  -1  -1  -6    9.29    1.39
   1   1   6   12.03    1.51
  -1  -1  -7    5.35    1.13
   1   1   7    6.49    1.18
  -1  -1  -7    5.16    1.25
  -1  -1  -7    4.81    1.28
  -1  -1  -7    5.17    1.26
  -1  -1  -7    6.16    1.31
   1   1   7    7.06    1.42
  -1  -1  -7    4.84    1.15
  -1  -1  -8  257.87    9.29
  -1  -1  -8  266.20    9.12
  -1  -1  -8  291.45    8.92
  -1  -1  -8  267.04    8.93
  -1  -1  -8  261.95    9.08
   1   1   8  264.59    8.47
  -1  -1  -8  256.94    8.39
   1   1   8  267.82    8.29
  -1  -1  -9    4.45    1.31
   1   1   9    6.07    1.41
  -1  -1  -9    3.38    1.18
  -1  -1  -9    5.45    1.38
  -1  -1  -9    2.20    0.98
   1   1   9    4.91    1.23
  -1  -1  -9    2.08    0.95
  -1  -1  -9    3.66    1.35
  -1  -1  -9    7.20    1.69
  -1  -1 -10    1.07    0.88
   1   1  10    0.45    0.50
  -1  -1 -10    0.45    0.81
  -1  -1 -10   -0.34    0.92
  -1  -1 -10   -0.32    0.73
  -1  -1 -10    0.88    0.64
   1   1  10   -0.02    0.76
  -1  -1 -10    0.14    0.68
  -1  -1 -10    1.87    0.94
  -1  -1 -11  126.18    7.88
   1   1  11  117.12    6.56
  -1  -1 -11  123.22    7.46
   1   1  11  124.52    6.80
  -1  -1 -11  120.17    7.47
  -1  -1 -11  110.74    6.67
  -1  -1 -12   70.21    6.26
   1   1  12   62.96    5.15
  -1  -1 -12   61.16    5.69
   1   1  12   64.41    5.13
  -1  -1 -12   79.31    6.36
  -1  -1 -12   63.77    5.31
  -1  -1 -13  244.38   12.11
   1   1  13  254.15   10.86
  -1  -1 -13  243.49   11.70
  -1  -1 -13  244.30   11.70
   1   1  13  268.69   10.82
  -1  -1 -13  262.69   11.19
  -1  -1 -14   57.32    6.29
   1   1  14   50.36    5.17
  -1  -1 -14   41.81    5.13
  -1  -1 -14   44.08    5.21
   1   1  14   44.80    4.61
  -1  -1 -14   44.56    4.72
  -1  -1 -15   43.31    5.58
  -1  -1 -15   42.41    4.94
  -1  -1 -15   40.45    5.06
   1   1  15   38.39    4.62
  -1  -1 -15   44.22    5.60
   1   1  15   40.49    4.78
  -1  -1 -16   17.36    3.70
  -1  -1 -16   15.70    3.10
  -1  -1 -16    8.70    2.17
   1   1  16   21.41    3.56
  -1  -1 -16   17.63    3.93
  -1  -1 -17    3.69    2.12
  -1  -1 -17   -2.53    2.20
  -1  -1 -17   -0.87    1.25
  -1  -1 -17   -0.76    1.84
  -1  -1 -18    5.22    2.54
  -1  -1 -18    7.21    2.94
  -1  -1 -18   11.36    2.76
  -1  -1 -18    7.87    2.70
  -1  -1 -19   14.85    3.81
  -1  -1 -19   27.68    5.25
  -1  -1 -19   16.66    3.61
  -1  -1 -19   19.05    3.83
  -1  -1 -19   23.34    4.70
  -1  -1 -20    0.63    1.99
  -1  -1 -20    3.24    2.27
  -1  -1 -20   -0.70    1.44
  -1  -1 -20   -0.53    1.98
  -1  -1 -20   -2.06    1.89
  -1  -1 -21    1.57    1.73
  -1  -1 -21    1.78    2.33
  -1  -1 -21    0.97    2.14
  -1  -1 -22    5.02    3.81
  -1  -1 -22    0.37    2.08
  -1  -1 -22    0.18    2.38
  -1  -1 -23   34.16    6.49
  -1  -1 -23   42.07    7.40
  -1  -1 -23   38.45    7.43
  -1  -1 -24    2.47    2.44
  -1  -1 -24    6.78    4.07
  -1  -1 -24    4.11    3.42
   1   2 -22    3.98    3.38
   1   2 -22    3.20    3.14
   1   2 -21    1.65    2.46
   1   2 -21    3.13    2.47
   1   2 -21    3.65    3.01
   1   2 -20    1.93    3.22
   1   2 -20    1.46    2.14
   1   2 -20    3.73    3.18
   1   2 -19  173.87   14.56
   1   2 -19  175.12   14.22
   1   2 -18   22.14    4.91
   1   2 -18   30.08    6.17
   1   2 -18   30.65    4.79
   1   2 -17   15.44    4.11
   1   2 -17   21.02    4.83
   1   2 -17   14.62    3.56
   1   2 -16   38.21    6.15
   1   2 -16   39.57    5.21
   1   2 -16   31.30    5.96
   1   2 -15   10.45    3.32
   1   2 -15    9.57    2.02
   1   2 -15   11.75    2.83
   1   2 -15   15.25    4.45
   1   2 -14  109.57    9.64
   1   2 -14   97.94    6.00
   1   2 -14   95.19    7.40
   1   2 -14  102.76    9.45
   1   2 -13   78.99    7.91
   1   2 -13   78.70    5.14
   1   2 -13   79.17    6.50
  -1  -2  13   79.12    4.65
   1   2 -13   94.28    8.58
   1   2 -12    5.04    1.43
   1   2 -12    4.89    1.64
  -1  -2  12    3.44    1.29
   1   2 -12    6.50    2.63
   1   2 -11   11.36    1.84
   1   2 -11   15.07    2.71
  -1  -2  11   13.59    1.96
   1   2 -11   13.48    2.01
   1   2 -11    5.20    1.83
   1   2 -10   64.25    3.95
   1   2 -10   62.53    4.82
   1   2 -10   63.54    5.22
   1   2 -10   55.80    3.83
  -1  -2  10   51.30    3.69
   1   2 -10   64.61    6.20
   1   2  -9   74.24    3.96
   1   2  -9   68.10    5.25
   1   2  -9   69.33    4.83
  -1  -2   9   68.76    4.31
   1   2  -9   68.42    4.18
   1   2  -9   70.50    6.21
   1   2  -8  242.69    6.64
   1   2  -8  257.72    9.49
   1   2  -8  254.85    8.72
  -1  -2   8  260.51    8.12
   1   2  -8  250.19    7.78
   1   2  -8  285.29   12.02
   1   2  -7  328.91    7.04
   1   2  -7  310.73    9.90
   1   2  -7  320.02    9.24
  -1  -2   7  332.48    8.98
   1   2  -7  307.56    8.45
   1   2  -7  310.73   11.85
  -1  -2   6  287.51    8.10
   1   2  -6  277.09    7.75
   1   2  -6  282.41    9.94
   1   2  -6  261.20    8.68
   1   2  -6  275.51    8.14
   1   2  -6  283.47    5.82
   1   2  -6  280.71   10.65
  -1  -2   6  284.68   10.92
   1   2  -5   39.71    2.93
  -1  -2   5   38.86    2.97
   1   2  -5   44.40    3.70
  -1  -2   5   42.54    2.10
   1   2  -5   38.57    3.15
   1   2  -5   41.32    1.91
   1   2  -5   41.87    3.89
  -1  -2   5   43.25    3.96
   1   2  -4  332.08    9.32
  -1  -2   4  330.93    4.98
  -1  -2   4  344.48    8.97
   1   2  -4  326.39    8.51
  -1  -2   4  342.59    8.27
   1   2  -4  317.79    7.94
   1   2  -4  332.74   10.15
   1   2  -3  617.07   11.66
   1   2  -3  640.02   11.13
  -1  -2   3  635.48   11.30
   1   2  -3  637.71   10.70
  -1  -2   3  635.14   10.90
  -1  -2   3  648.77   12.92
   1   2  -2  898.45   12.78
   1   2  -2  885.28   13.62
  -1  -2   2  893.30   13.77
  -1  -2   2    0.63    1.07
   1   2  -2  863.03   12.13
   1   2  -1  176.65    5.51
   1   2  -1  169.80    5.20
  -1  -2   1  174.91    5.40
  -1  -2   0  601.44    9.82
  -1  -2   0  584.07    9.51
  -1  -2   0  613.61    8.69
   1   2   1    0.08    0.29
  -1  -2  -1  247.13    5.84
   1   2   1   -0.13    0.22
  -1  -2  -1   -0.28    0.27
   1   2   1  165.92    3.47
  -1  -2  -1  233.70    4.28
   1   2   1    2.27    1.01
  -1  -2  -1  238.72    5.92
  -1  -2  -2    2.34    0.46
   1   2   2   -0.17    0.19
  -1  -2  -2    0.08    0.15
   1   2   2    4.83    0.82
  -1  -2  -2    4.19    0.81
   1   2   2    0.13    0.27
  -1  -2  -2    4.88    0.84
  -1  -2  -2    5.33    0.85
   1   2   2   -0.28    0.34
  -1  -2  -3 2178.61   14.03
   1   2   3 1980.17   17.30
  -1  -2  -3 2116.36   17.69
  -1  -2  -3 2200.46   18.33
  -1  -2  -3 2060.15   15.72
   1   2   3 2061.68   15.45
  -1  -2  -4    8.46    1.01
   1   2   4    7.21    0.89
   1   2   4    7.26    0.75
   1   2   4    6.88    1.07
  -1  -2  -4    7.64    1.03
   1   2   4    8.46    1.26
  -1  -2  -4    5.99    1.10
  -1  -2  -4    7.73    1.28
   1   2   4    7.39    1.19
  -1  -2  -4   10.50    1.38
  -1  -2  -5 5814.95   23.79
   1   2   5 5616.54   23.73
  -1  -2  -5 6032.72   25.47
   1   2   5 5732.32   24.36
  -1  -2  -5 5785.02   30.37
   1   2   5 5967.05   32.40
  -1  -2  -5 5823.81   26.03
  -1  -2  -5 5924.55   33.23
   1   2   5 6029.57   33.08
  -1  -2  -5 5842.27   35.97
  -1  -2  -5 5757.67   35.04
  -1  -2  -6  405.69    5.97
   1   2   6  403.49    6.03
   1   2   6  410.12    7.53
  -1  -2  -6  417.00    7.68
  -1  -2  -6  404.10    9.25
   1   2   6  418.44    9.58
  -1  -2  -6  417.48    8.22
  -1  -2  -6  432.31    9.46
   1   2   6  424.89    9.43
  -1  -2  -6  403.22   10.18
  -1  -2  -6  420.53   10.27
  -1  -2  -7 1227.81    9.71
   1   2   7 1241.65    9.85
  -1  -2  -7 1253.00   15.00
   1   2   7 1220.53   14.52
   1   2   7 1204.85    9.22
  -1  -2  -7 1230.16   17.81
   1   2   7 1236.56   18.24
  -1  -2  -7 1154.83   15.63
   1   2   7 1240.70   17.19
  -1  -2  -7 1217.89   17.10
  -1  -2  -7 1214.12   18.96
  -1  -2  -7 1182.43   18.62
   1   2   8   62.10    2.00
   1   2   8   57.26    3.48
  -1  -2  -8   56.13    3.56
  -1  -2  -8   54.36    4.17
  -1  -2  -8   58.91    3.92
  -1  -2  -8   61.96    4.08
   1   2   8   62.09    4.02
  -1  -2  -8   70.02    4.78
  -1  -2  -8   58.31    4.39
   1   2   9 1105.89   16.47
  -1  -2  -9 1073.06   16.93
  -1  -2  -9 1130.60   19.96
  -1  -2  -9 1092.87   18.23
  -1  -2  -9 1118.36   18.53
  -1  -2  -9 1080.51   19.99
   1   2   9 1115.89   18.31
  -1  -2  -9 1113.04   20.40
  -1  -2 -10   10.31    1.91
  -1  -2 -10    7.99    1.87
  -1  -2 -10   10.91    2.03
  -1  -2 -10    8.97    1.90
   1   2  10   10.75    1.98
  -1  -2 -10    9.48    2.20
  -1  -2 -11    6.63    1.60
   1   2  11    8.39    1.64
  -1  -2 -11    3.51    1.34
  -1  -2 -11    5.69    1.49
  -1  -2 -11    5.78    1.69
   1   2  11    3.71    1.40
  -1  -2 -11    7.94    2.03
  -1  -2 -12  485.27   14.79
   1   2  12  466.44   13.01
  -1  -2 -12  454.98   15.31
   1   2  12  452.01   13.44
  -1  -2 -12  473.16   15.51
  -1  -2 -13   78.93    6.75
   1   2  13   67.30    5.25
  -1  -2 -13   72.88    6.18
   1   2  13   68.83    5.44
  -1  -2 -13   78.14    6.72
  -1  -2 -13   74.08    6.08
  -1  -2 -14   80.58    7.20
   1   2  14   75.38    5.80
  -1  -2 -14   89.78    7.08
   1   2  14   57.76    5.10
  -1  -2 -14   80.81    7.04
  -1  -2 -14   72.70    6.33
  -1  -2 -15   79.12    6.91
  -1  -2 -15   78.46    7.22
  -1  -2 -15   74.37    6.70
   1   2  15   81.61    6.37
  -1  -2 -15   77.09    7.23
  -1  -2 -16    3.82    1.99
  -1  -2 -16    1.94    1.46
  -1  -2 -16    2.93    2.13
   1   2  16    1.38    1.49
  -1  -2 -16    1.96    1.74
  -1  -2 -17  166.83   10.96
  -1  -2 -17  173.57   11.66
  -1  -2 -17  145.74    9.86
   1   2  17  149.76    9.24
  -1  -2 -17  153.16   11.12
  -1  -2 -18   10.38    3.22
  -1  -2 -18    7.79    2.45
  -1  -2 -18    5.21    2.53
   1   2  18   11.99    2.97
  -1  -2 -18   10.10    3.24
  -1  -2 -19   33.85    5.34
  -1  -2 -19   31.16    4.89
  -1  -2 -19   36.82    5.82
  -1  -2 -19   36.91    6.08
  -1  -2 -20    1.33    1.55
  -1  -2 -20    1.30    1.54
  -1  -2 -20    3.20    2.57
  -1  -2 -20   -0.50    1.96
  -1  -2 -21   16.55    4.32
  -1  -2 -21   15.60    4.23
  -1  -2 -21   15.79    3.95
  -1  -2 -21   14.77    4.68
  -1  -2 -22   33.77    6.18
  -1  -2 -22   34.51    6.46
  -1  -2 -22   30.40    5.90
  -1  -2 -23    6.09    3.04
  -1  -2 -23    9.23    4.22
  -1  -2 -23    4.94    4.06
  -1  -2 -24    5.20    2.63
  -1  -2 -24    8.08    4.27
  -1  -2 -25   10.19    4.50
  -1  -2 -25   11.74    4.75
   1   3 -21   19.33    5.73
   1   3 -21   22.99    6.24
   1   3 -20   44.94    8.16
   1   3 -20   34.20    7.24
   1   3 -19   15.19    4.69
   1   3 -19   10.73    3.96
   1   3 -18    5.20    3.17
   1   3 -18   11.04    4.38
   1   3 -18    5.74    2.93
   1   3 -17   34.85    6.44
   1   3 -17   22.45    4.47
   1   3 -16   25.42    5.39
   1   3 -16   22.44    5.19
   1   3 -16   18.03    3.80
   1   3 -15   -0.08    1.62
   1   3 -15    2.08    2.10
   1   3 -15   -1.18    1.76
   1   3 -14  293.53   13.72
   1   3 -14  284.99   15.86
   1   3 -14  274.84    8.78
   1   3 -13    4.65    2.16
   1   3 -13    6.70    1.58
   1   3 -13   10.24    2.60
   1   3 -13    6.20    1.56
   1   3 -12  541.79   20.39
   1   3 -12  570.63   11.75
   1   3 -12  577.08   18.03
   1   3 -12  560.69   13.29
  -1  -3  12  545.31   13.71
   1   3 -11  308.44   14.81
   1   3 -11  299.19    8.06
   1   3 -11  298.15   12.42
  -1  -3  11  280.35    9.79
   1   3 -11  299.71    9.68
   1   3 -10   15.43    1.79
   1   3 -10   17.43    2.94
  -1  -3  10   13.34    2.34
   1   3 -10   15.17    2.28
   1   3  -9   39.60    4.98
   1   3  -9   43.39    2.69
   1   3  -9   41.15    4.36
  -1  -3   9   31.10    3.35
   1   3  -9   39.36    3.57
   1   3  -8   79.44    6.66
   1   3  -8   63.04    2.95
   1   3  -8   62.80    4.72
   1   3  -8   67.69    5.31
   1   3  -8   53.01    4.01
  -1  -3   8   62.07    4.43
   1   3  -7    9.38    2.36
   1   3  -7    5.96    0.82
   1   3  -7    2.21    1.17
   1   3  -7    5.98    1.44
   1   3  -7    6.32    1.56
  -1  -3   7    8.06    1.64
   1   3  -6  136.76    7.80
   1   3  -6  132.40    3.25
   1   3  -6  131.58    6.80
  -1  -3   6  132.64    6.23
   1   3  -6  131.13    6.08
   1   3  -5  706.11   15.00
  -1  -3   5  729.01   15.52
   1   3  -5  676.65   13.39
  -1  -3   5  707.69   14.19
   1   3  -4  153.67    6.88
   1   3  -4  155.74    6.70
  -1  -3   4  172.97    7.18
  -1  -3   4  151.36    6.35
   1   3  -4  152.90    6.29
  -1  -3   4  149.23    7.50
   1   3  -4  147.36    7.27
   1   3  -3    2.71    1.00
  -1  -3   3    0.85    0.76
  -1  -3   3    0.54    0.40
   1   3  -3    0.51    0.47
   1   3  -3    1.47    0.63
  -1  -3   3    2.64    1.33
   1   3  -2  154.39    5.94
  -1  -3   2  150.72    6.38
   1   3  -2  152.07    6.31
   1   3  -2  146.21    5.94
   1   3  -1 4055.86   32.50
  -1  -3   1 4394.62   30.95
   1   3  -1 4467.64   30.95
  -1  -3   1 3562.79   27.79
   1   3  -1 4113.61   30.93
   1   3   0  700.92   12.76
   1   3   0  701.45   10.85
  -1  -3   0  712.42   11.01
  -1  -3   0  713.49    7.75
   1   3   0  720.01   12.47
  -1  -3   0  725.76   12.64
   1   3   1 1350.76   14.44
   1   3   1 1407.38   12.91
  -1  -3  -1 1367.16   13.09
  -1  -3  -1 1385.13   13.87
  -1  -3  -1 1442.17   18.35
   1   3   1 1446.68   17.23
  -1  -3  -1 1394.85   12.74
   1   3   1 1330.15   16.46
  -1  -3  -1 1435.00   17.34
   1   3   2  820.62   11.63
  -1  -3  -2  857.55   11.58
  -1  -3  -2  836.78   10.31
   1   3   2  822.49    7.80
  -1  -3  -2  836.29    8.11
  -1  -3  -2  812.34   13.28
   1   3   2  831.12   12.72
   1   3   2  861.18   11.07
   1   3   2  837.06   12.77
  -1  -3  -2  832.77   12.88
  -1  -3  -3 2223.24   17.02
   1   3   3   77.69    3.34
   1   3   3 2214.10   20.28
  -1  -3  -3 2161.83   20.01
   1   3   3 2244.24   20.51
  -1  -3  -3 2237.06   22.02
   1   3   3 2238.18   19.80
   1   3   3 2166.87   20.13
  -1  -3  -3 2258.77   20.70
  -1  -3  -4   48.00    2.71
   1   3   4   64.83    3.18
  -1  -3  -4   36.84    2.85
   1   3   4   54.69    3.40
   1   3   4   53.46    3.27
  -1  -3  -4   55.56    3.43
   1   3   4   57.02    3.46
  -1  -3  -4   57.13    3.56
   1   3   4   53.02    3.11
  -1  -3  -4   56.43    3.26
  -1  -3  -5  805.17   11.83
   1   3   5  751.47   11.52
   1   3   5  787.34    7.35
   1   3   5  769.37   11.98
  -1  -3  -5  779.17   11.71
   1   3   5  810.49   12.97
  -1  -3  -5  774.87   13.22
  -1  -3  -5  802.35   14.41
   1   3   5  783.06   13.65
  -1  -3  -5  818.95   13.99
   1   3   5  772.35   13.89
  -1  -3  -6  252.50    6.38
   1   3   6  244.20    6.38
   1   3   6  243.22    4.78
  -1  -3  -6  260.02    7.34
   1   3   6  248.55    7.50
  -1  -3  -6  228.77    4.93
  -1  -3  -6  266.80    8.04
   1   3   6  245.05    7.48
   1   3   6  259.13    8.37
   1   3   6  247.46    8.43
  -1  -3  -6  247.52    8.48
  -1  -3  -6  258.13    8.51
  -1  -3  -7   49.74    2.76
   1   3   7   47.82    2.81
  -1  -3  -7   49.39    2.57
   1   3   7   48.72    2.50
  -1  -3  -7   61.03    3.88
   1   3   7   49.71    3.64
  -1  -3  -7   49.31    2.75
   1   3   7   49.15    3.51
  -1  -3  -7   50.44    3.65
   1   3   7   56.62    4.13
  -1  -3  -7   46.95    3.88
  -1  -3  -7   57.44    4.25
  -1  -3  -8   51.78    2.82
   1   3   8   49.20    2.75
   1   3   8   48.43    2.83
  -1  -3  -8   47.07    2.86
   1   3   8   46.87    3.93
  -1  -3  -8   46.86    3.73
  -1  -3  -8   53.09    3.24
   1   3   8   51.37    3.78
  -1  -3  -8   54.27    3.97
  -1  -3  -8   48.00    4.16
  -1  -3  -8   47.73    4.16
   1   3   9  931.23   11.42
   1   3   9  926.02   10.77
   1   3   9  941.80   13.71
  -1  -3  -9  915.00   13.96
   1   3   9  954.30   18.70
  -1  -3  -9  937.90   17.42
  -1  -3  -9  924.50   15.12
  -1  -3  -9  898.21   16.94
   1   3   9  915.70   16.75
  -1  -3  -9  956.68   11.33
  -1  -3  -9  838.50   18.13
   1   3  10   55.60    2.49
  -1  -3 -10   57.74    3.80
   1   3  10   55.69    3.67
  -1  -3 -10   53.91    4.50
  -1  -3 -10   64.12    4.37
  -1  -3 -10   61.49    4.68
   1   3  10   58.37    4.42
   1   3  10   59.12    2.71
  -1  -3 -10   56.95    4.96
  -1  -3 -11  102.53    5.54
   1   3  11  102.88    5.27
  -1  -3 -11   93.86    6.30
  -1  -3 -11  104.43    5.99
   1   3  11   99.83    5.98
  -1  -3 -11  104.70    7.18
   1   3  11  104.05    3.24
  -1  -3 -12  316.56   12.31
   1   3  12  316.28   10.00
  -1  -3 -12  303.38   10.92
   1   3  12  285.07   10.59
  -1  -3 -12  301.90   12.67
  -1  -3 -13   17.73    3.17
   1   3  13   13.96    2.13
  -1  -3 -13   15.99    2.82
   1   3  13   15.67    2.66
  -1  -3 -13   13.49    3.00
  -1  -3 -14    0.62    1.06
  -1  -3 -14    1.34    1.44
   1   3  14    3.54    1.66
  -1  -3 -14    3.28    1.36
   1   3  14    2.46    1.17
  -1  -3 -15   93.20    7.13
  -1  -3 -15   95.91    8.12
   1   3  15   81.66    6.43
  -1  -3 -15   75.99    7.14
  -1  -3 -16    7.37    2.05
  -1  -3 -16    7.63    2.68
  -1  -3 -16    5.32    2.16
   1   3  16    9.48    2.58
  -1  -3 -16    7.78    2.42
  -1  -3 -17   22.28    3.80
  -1  -3 -17   21.92    4.24
  -1  -3 -17   30.06    4.70
   1   3  17   22.79    3.72
  -1  -3 -17   26.28    4.61
  -1  -3 -18   59.29    6.49
  -1  -3 -18   69.63    7.95
  -1  -3 -18   68.82    7.15
   1   3  18   59.80    6.05
  -1  -3 -18   57.98    7.05
  -1  -3 -19    2.69    1.87
  -1  -3 -19    3.84    2.63
  -1  -3 -19    6.92    2.73
   1   3  19    3.23    1.87
  -1  -3 -19    2.27    1.55
  -1  -3 -20    2.44    2.23
  -1  -3 -20    2.94    3.35
  -1  -3 -20   -0.13    1.48
   1   3  20   -0.52    1.59
  -1  -3 -20   -1.58    2.26
  -1  -3 -21   24.27    4.76
  -1  -3 -21   27.02    4.96
  -1  -3 -21   33.03    6.05
  -1  -3 -21   24.56    5.32
  -1  -3 -22    1.33    2.27
  -1  -3 -22   -0.69    1.69
  -1  -3 -22    0.29    2.11
  -1  -3 -22    2.85    2.51
  -1  -3 -23    0.09    1.95
  -1  -3 -23   -1.22    2.34
  -1  -3 -24  115.83   12.11
  -1  -3 -24  134.91   13.10
  -1  -3 -25   41.15    7.84
  -1  -3 -25   26.37    6.39
   1   4 -20    9.26    4.46
   1   4 -20    0.11    3.03
   1   4 -19    3.83    3.16
   1   4 -19    9.98    4.48
   1   4 -18   55.16    8.08
   1   4 -18   45.34    7.64
   1   4 -17   33.22    6.53
   1   4 -17   27.66    5.81
   1   4 -17   23.87    4.97
   1   4 -16   46.28    7.36
   1   4 -16   51.99    7.61
   1   4 -16   38.28    5.78
   1   4 -15   71.70    7.52
   1   4 -15   58.80    7.92
   1   4 -14    1.13    1.96
   1   4 -14    1.48    2.36
   1   4 -13   23.87    4.10
   1   4 -13   33.64    3.55
   1   4 -13   38.17    5.84
   1   4 -12   10.20    1.44
   1   4 -12   11.22    2.73
   1   4 -12   11.94    2.27
   1   4 -12   11.39    3.31
   1   4 -11   63.18    3.10
   1   4 -11   68.85    6.37
   1   4 -11   57.12    4.71
  -1  -4  11   60.33    5.06
   1   4 -11   76.38    7.65
   1   4 -10  490.46    8.03
   1   4 -10  493.29   16.49
  -1  -4  10  510.15   14.38
   1   4 -10  476.78   13.51
   1   4  -9   31.58    4.04
   1   4  -9   47.81    4.24
  -1  -4   9   34.62    3.88
   1   4  -9   49.03    5.80
   1   4  -9   38.59    2.09
   1   4  -8   23.49    3.46
  -1  -4   8   12.77    2.42
   1   4  -8   16.27    2.59
   1   4  -8   18.79    1.32
   1   4  -8   20.26    3.59
   1   4  -7    2.19    0.99
  -1  -4   7    0.80    0.81
   1   4  -7    2.04    0.40
   1   4  -7    1.65    1.44
   1   4  -6   45.78    4.44
   1   4  -6   53.18    4.38
  -1  -4   6   45.35    4.07
   1   4  -6   46.14    4.82
   1   4  -5  499.75   13.86
  -1  -4   5  502.52   13.25
   1   4  -5  452.37   12.45
   1   4  -5  482.58   14.64
  -1  -4   4  551.44   14.31
  -1  -4   4  551.86   13.62
   1   4  -4  563.38   13.53
   1   4  -4  574.14   15.26
   1   4  -3   -0.43    0.67
  -1  -4   3   20.22    2.77
  -1  -4   3  345.66   10.61
   1   4  -3  344.32   10.39
  -1  -4   3  329.78   11.05
   1   4  -3  330.37   10.83
   1   4  -2    0.18    0.46
   1   4  -2   22.59    2.78
  -1  -4   2   23.16    1.37
  -1  -4   2   21.18    2.68
  -1  -4   2   -0.18    0.48
  -1  -4   2   21.12    2.56
   1   4  -2   18.95    2.42
   1   4  -1    9.98    1.65
   1   4  -1  148.33    7.29
   1   4  -1  157.89    6.40
  -1  -4   1  167.29    6.79
  -1  -4   1  171.85    7.11
   1   4  -1  164.66    6.98
  -1  -4   1    0.24    0.47
   1   4   0 1730.31   18.66
   1   4   0 1742.73   19.32
  -1  -4   0 1723.73   19.56
   1   4   0 1727.52   23.47
  -1  -4   0 1676.05   13.93
  -1  -4   0 1706.57   22.25
   1   4   0 1724.83   22.18
   1   4   1    2.03    0.71
   1   4   1    1.54    0.57
   1   4   1    1.77    0.63
  -1  -4  -1    2.22    0.73
   1   4   1   -0.08    0.32
  -1  -4  -1    1.33    0.80
   1   4   1    0.52    0.71
   1   4   1    1.58    0.51
  -1  -4  -1    1.32    0.70
  -1  -4  -1    0.19    0.95
   1   4   1    1.13    0.55
   1   4   2  626.38   11.40
  -1  -4  -2  640.97   10.85
   1   4   2  621.76    8.71
  -1  -4  -2  608.25    8.75
   1   4   2  598.79   12.88
  -1  -4  -2  617.50   13.62
   1   4   2  590.06   10.10
  -1  -4  -2  619.05   10.63
  -1  -4  -2  623.33   13.07
   1   4   2  631.09   12.94
  -1  -4  -3    0.86    0.84
   1   4   3    0.44    0.61
  -1  -4  -3    0.83    0.42
   1   4   3    0.41    0.51
   1   4   3    0.40    0.27
  -1  -4  -3    0.95    0.82
   1   4   3    0.13    0.68
  -1  -4  -3    1.43    0.89
   1   4   3   -0.28    0.50
  -1  -4  -3    0.72    0.52
   1   4   3    0.16    0.65
  -1  -4  -4    1.19    0.70
   1   4   4    1.15    0.71
   1   4   4    2.17    0.97
  -1  -4  -4    0.58    0.48
   1   4   4    2.53    0.92
  -1  -4  -4    1.92    0.86
   1   4   4    0.91    0.73
  -1  -4  -4    0.05    0.37
  -1  -4  -4    1.17    0.47
   1   4   4    0.80    0.46
   1   4   5 1298.88   16.61
  -1  -4  -5 1223.67   15.85
   1   4   5 1209.97   17.28
  -1  -4  -5 1269.90   17.88
  -1  -4  -5 1244.19   18.82
   1   4   5 1229.38   17.90
  -1  -4  -5 1200.20   18.45
   1   4   5 1225.07   18.28
   1   4   5 1202.91   18.48
  -1  -4  -5 1267.87   18.64
  -1  -4  -6  122.06    5.41
   1   4   6  126.82    5.46
   1   4   6  117.15    2.61
  -1  -4  -6  120.72    5.32
   1   4   6  120.92    5.44
   1   4   6  120.40    5.65
  -1  -4  -6  109.20    5.61
  -1  -4  -6  123.35    6.33
   1   4   6  123.52    6.11
  -1  -4  -6  131.19    6.32
   1   4   6  125.73    6.32
   1   4   7    1.80    0.89
  -1  -4  -7    1.00    0.68
   1   4   7    1.58    0.44
   1   4   7    3.04    1.10
  -1  -4  -7    2.11    0.86
  -1  -4  -7    1.82    0.46
   1   4   7    2.43    0.64
  -1  -4  -7    1.92    0.75
  -1  -4  -7    3.68    1.62
   1   4   7    0.81    0.97
  -1  -4  -7    2.46    0.90
   1   4   7    2.28    1.26
  -1  -4  -8 1080.87   15.63
   1   4   8 1084.84   15.56
   1   4   8 1091.88   11.08
   1   4   8 1075.94   18.64
  -1  -4  -8 1107.36   18.05
  -1  -4  -8 1031.24   11.93
  -1  -4  -8 1062.96   18.53
   1   4   8 1132.32   18.27
   1   4   8 1032.82   19.55
  -1  -4  -8 1070.50   20.02
  -1  -4  -9  205.48    6.73
   1   4   9  207.43    6.77
   1   4   9  207.34    5.50
  -1  -4  -9  216.42    5.82
   1   4   9  225.06    9.14
  -1  -4  -9  206.67    8.35
  -1  -4  -9  199.02    6.02
   1   4   9  218.49    8.33
  -1  -4  -9  208.54    8.51
   1   4   9  189.95    8.80
  -1  -4  -9  197.88    9.09
   1   4  10   58.39    3.58
   1   4  10   55.44    3.21
   1   4  10   55.15    3.24
  -1  -4 -10   57.79    3.36
  -1  -4 -10   63.72    4.96
  -1  -4 -10   62.67    3.85
   1   4  10   66.05    4.82
  -1  -4 -10   56.08    4.62
  -1  -4 -10   54.77    3.36
  -1  -4 -10   57.23    5.07
   1   4  11  333.30    8.59
  -1  -4 -11  322.44    8.71
   1   4  11  339.56    7.66
  -1  -4 -11  320.85   11.69
  -1  -4 -11  325.61    9.50
   1   4  11  329.75   11.04
  -1  -4 -11  340.18   13.02
   1   4  11  340.50    8.12
   1   4  12   10.87    1.47
   1   4  12    8.12    1.19
  -1  -4 -12    8.33    1.61
   1   4  12    9.87    1.66
  -1  -4 -12    8.57    2.23
  -1  -4 -12    8.30    1.82
   1   4  12    7.51    1.82
  -1  -4 -12    8.72    2.56
  -1  -4 -13   76.84    4.98
   1   4  13   73.09    4.70
  -1  -4 -13   83.15    6.64
  -1  -4 -13   68.86    5.17
   1   4  13   77.21    5.88
  -1  -4 -13   78.98    6.90
   1   4  13   81.56    3.49
  -1  -4 -14   58.38    5.75
  -1  -4 -14   63.77    6.46
  -1  -4 -14   67.18    5.44
   1   4  14   52.62    4.88
   1   4  14   63.24    2.61
  -1  -4 -15   -0.01    0.89
  -1  -4 -15    2.50    1.96
   1   4  15   -1.35    1.33
  -1  -4 -15    3.31    1.57
  -1  -4 -16   76.37    6.44
  -1  -4 -16   64.34    7.01
   1   4  16   80.87    6.50
  -1  -4 -16   75.39    7.26
  -1  -4 -17   40.38    4.90
   1   4  17   36.08    4.62
  -1  -4 -17   30.04    4.83
  -1  -4 -18    2.65    1.89
  -1  -4 -18    0.18    1.70
  -1  -4 -18   -0.12    1.62
   1   4  18    1.52    1.35
  -1  -4 -18    0.39    1.64
  -1  -4 -19    0.07    1.26
  -1  -4 -19    1.15    1.45
  -1  -4 -19   -1.28    1.88
   1   4  19    1.04    1.59
  -1  -4 -19    2.52    2.45
  -1  -4 -20   29.13    4.81
  -1  -4 -20   28.47    5.30
  -1  -4 -20   30.52    5.30
   1   4  20   36.63    4.95
  -1  -4 -20   26.31    4.85
  -1  -4 -21   15.29    3.80
  -1  -4 -21    6.55    3.05
  -1  -4 -21    9.63    3.10
  -1  -4 -21    7.07    2.83
  -1  -4 -22   10.14    4.00
  -1  -4 -22    9.24    3.34
  -1  -4 -22   10.30    3.95
  -1  -4 -23   24.22    5.15
  -1  -4 -23   29.28    6.23
  -1  -4 -23   19.67    4.69
  -1  -4 -24   -0.95    2.34
  -1  -4 -24    0.70    2.11
  -1  -4 -25    1.23    2.36
  -1  -4 -25    2.20    3.05
   1   5 -19   -0.41    2.45
   1   5 -19    4.83    2.86
   1   5 -18   -0.40    2.53
   1   5 -18   -2.85    2.69
   1   5 -17   -2.75    2.44
   1   5 -17   -1.55    3.20
   1   5 -16   -0.34    2.48
   1   5 -15   99.16   10.60
   1   5 -14   18.41    3.94
   1   5 -14   19.73    4.44
   1   5 -13    0.36    1.18
   1   5 -13    0.22    1.09
   1   5 -13    4.05    3.09
   1   5 -12  143.13   10.06
   1   5 -12  158.48    8.53
   1   5 -12  169.41   12.43
   1   5 -11  103.97    8.36
   1   5 -11   91.82    6.53
   1   5 -11  118.40    9.97
   1   5 -10   51.17    5.65
   1   5 -10   47.80    4.77
   1   5 -10   49.51    6.27
   1   5  -9   25.89    3.84
   1   5  -9   32.97    3.88
   1   5  -9   35.95    5.13
   1   5  -8   42.25    4.85
   1   5  -8   35.75    4.02
   1   5  -8   47.94    5.62
   1   5  -7  140.42    8.55
   1   5  -7  122.32    7.21
   1   5  -7  138.73    9.22
   1   5  -6  236.08    9.98
   1   5  -6  235.88   11.43
   1   5  -5  224.11    9.59
   1   5  -5  220.52   10.58
   1   5  -4   86.91    5.88
  -1  -5   4   91.22    6.26
   1   5  -4  106.61    6.92
  -1  -5   4   93.74    2.62
   1   5  -3    0.57    0.73
  -1  -5   3    3.00    1.41
  -1  -5   3    0.61    0.45
   1   5  -3    0.94    0.95
   1   5  -2   98.81    5.72
   1   5  -2  115.30    6.56
  -1  -5   2   95.47    6.11
  -1  -5   2  104.62    3.56
   1   5  -2  100.20    6.01
   1   5  -1    0.53    0.91
   1   5  -1    0.06    0.49
   1   5  -1    1.83    1.35
   1   5  -1   -0.06    0.59
  -1  -5   1    1.35    1.08
  -1  -5   1   -0.25    0.52
   1   5  -1    0.50    0.79
   1   5   0   93.08    6.26
   1   5   0    0.06    0.53
   1   5   0   94.26    4.79
  -1  -5   0   31.39    3.40
   1   5   0   82.93    5.45
   1   5   0  101.79    5.20
  -1  -5  -1  682.19   15.78
   1   5   1  652.33   15.00
   1   5   1  665.74   11.72
   1   5   1  662.60   12.11
   1   5   1  645.05   15.36
   1   5   1  657.57   10.61
   1   5   1  659.20   12.39
  -1  -5  -2   83.72    5.46
   1   5   2   80.53    5.23
   1   5   2   72.45    3.51
   1   5   2   75.96    3.62
  -1  -5  -2   67.97    5.25
   1   5   2   77.65    5.12
  -1  -5  -2   75.17    4.32
   1   5   2   81.04    4.05
  -1  -5  -2   72.70    4.00
   1   5   2   83.29    4.55
  -1  -5  -3    2.83    0.72
   1   5   3    3.83    1.04
   1   5   3    3.08    0.69
   1   5   3    2.68    1.05
   1   5   3    2.23    0.62
  -1  -5  -3    1.39    0.50
   1   5   3    1.23    0.60
  -1  -5  -3    3.69    0.96
   1   5   3    3.26    1.07
  -1  -5  -3    2.01    1.12
   1   5   3    2.28    1.01
   1   5   4  564.65   13.47
  -1  -5  -4  553.38   13.66
   1   5   4  556.36    7.35
   1   5   4  607.72   12.18
  -1  -5  -4  556.53   11.43
   1   5   4  563.23    6.19
  -1  -5  -4  568.75   14.44
   1   5   4  564.26   13.46
  -1  -5  -4  587.45   13.06
   1   5   4  576.05   12.50
  -1  -5  -4  552.81   12.30
   1   5   4  540.04   12.54
  -1  -5  -5   77.31    4.36
   1   5   5   83.17    4.63
   1   5   5   84.70    5.15
  -1  -5  -5   86.68    5.27
  -1  -5  -5   68.56    5.08
   1   5   5   82.27    5.09
   1   5   5   78.88    4.92
  -1  -5  -5   81.67    4.95
   1   5   5   82.77    5.28
  -1  -5  -6    0.45    0.61
   1   5   6    0.21    0.51
  -1  -5  -6    0.82    0.74
   1   5   6    0.72    1.23
   1   5   6    0.27    0.80
  -1  -5  -6   -0.16    0.83
   1   5   6    0.16    0.77
  -1  -5  -6   -0.37    0.69
  -1  -5  -6    0.45    0.55
   1   5   6   -0.04    0.66
  -1  -5  -7  993.37   19.29
  -1  -5  -7  962.07   16.47
   1   5   7  956.01   17.40
   1   5   7  974.19   17.27
   1   5   7  963.58   17.69
  -1  -5  -7  993.79   19.18
   1   5   7  965.06   18.84
  -1  -5  -7  995.97   17.62
  -1  -5  -8    6.85    1.57
   1   5   8    5.08    1.34
   1   5   8    8.24    0.74
  -1  -5  -8    6.14    1.41
   1   5   8    8.80    1.74
  -1  -5  -8    8.05    1.88
   1   5   8    5.49    1.52
   1   5   8    9.56    2.08
  -1  -5  -8   12.51    2.26
  -1  -5  -9  135.61    6.34
   1   5   9  136.57    6.36
   1   5   9  150.28    3.72
  -1  -5  -9  133.27    6.81
  -1  -5  -9  143.53    3.92
   1   5   9  136.99    6.97
   1   5   9  145.54    7.96
  -1  -5  -9  149.10    8.28
   1   5  10    0.19    0.58
  -1  -5 -10    1.75    0.97
   1   5  10    1.18    0.52
  -1  -5 -10    1.08    0.54
   1   5  10    1.99    1.35
   1   5  10    0.65    0.73
  -1  -5 -10    1.02    0.67
   1   5  11  291.74    8.99
   1   5  11  272.21    8.28
  -1  -5 -11  284.80   11.08
  -1  -5 -11  278.58    7.72
   1   5  11  279.41   10.55
  -1  -5 -11  284.80    8.91
  -1  -5 -11  281.68   12.28
   1   5  12   30.79    2.97
  -1  -5 -12   37.35    2.84
   1   5  12   32.67    2.81
  -1  -5 -12   36.91    4.21
  -1  -5 -12   36.51    3.05
   1   5  12   37.87    4.01
  -1  -5 -12   30.68    4.33
  -1  -5 -12   34.51    2.98
   1   5  13   12.35    1.86
  -1  -5 -13   12.89    2.70
   1   5  13    8.90    1.54
  -1  -5 -13    9.07    1.62
  -1  -5 -13   12.16    2.02
   1   5  13   10.58    2.39
  -1  -5 -13    9.40    2.45
   1   5  14    0.93    0.73
  -1  -5 -14    1.40    1.10
   1   5  14    0.35    0.61
  -1  -5 -14    1.90    1.07
  -1  -5 -14    2.33    1.26
   1   5  14   -0.24    0.76
  -1  -5 -14    1.31    1.39
  -1  -5 -15    1.63    1.65
  -1  -5 -15    1.35    1.05
  -1  -5 -15    2.35    1.47
   1   5  15    0.42    1.03
   1   5  15    1.21    0.56
  -1  -5 -16  173.88   11.63
  -1  -5 -16  168.68    8.67
  -1  -5 -16  149.34   10.08
   1   5  16  160.09    9.20
   1   5  16  164.18    4.64
  -1  -5 -17   32.48    4.00
  -1  -5 -17   31.37    4.96
   1   5  17   29.04    4.14
  -1  -5 -17   21.91    4.34
  -1  -5 -18   37.87    4.56
  -1  -5 -18   31.63    5.23
   1   5  18   31.73    4.33
  -1  -5 -18   45.61    6.45
  -1  -5 -19    0.98    1.49
  -1  -5 -19    4.77    2.49
   1   5  19   -1.11    1.40
  -1  -5 -19   -0.66    1.80
  -1  -5 -19   -0.28    1.24
  -1  -5 -20    0.60    1.28
  -1  -5 -20    1.55    1.84
  -1  -5 -20    2.15    2.05
  -1  -5 -20    1.97    2.39
   1   5  20    1.37    1.68
  -1  -5 -21   41.45    6.35
  -1  -5 -21   38.34    6.64
  -1  -5 -21   29.27    5.49
   1   5  21   35.67    5.12
  -1  -5 -22   16.23    4.47
  -1  -5 -22   16.17    4.58
  -1  -5 -22   12.27    3.97
  -1  -5 -23   18.76    5.13
  -1  -5 -23   14.20    4.53
  -1  -5 -23   18.10    4.70
  -1  -5 -24   -0.17    2.09
  -1  -5 -24    4.18    3.00
  -1  -5 -24   -1.00    2.14
  -1  -5 -25   17.74    5.36
  -1  -5 -25   30.57    7.26
   1   6 -18    6.14    3.96
   1   6 -18    4.66    4.58
   1   6 -17    9.95    3.84
   1   6 -16   33.30    6.68
   1   6 -15   -1.27    2.24
   1   6 -14    1.49    2.42
   1   6 -13    2.47    2.15
   1   6 -13    3.65    1.68
   1   6 -12   94.15    9.53
   1   6 -12   71.42    6.20
   1   6 -11    8.35    3.05
   1   6 -11    6.18    2.12
   1   6 -10    6.04    2.54
   1   6 -10   14.27    2.90
   1   6  -9    4.68    2.04
   1   6  -9    8.33    2.51
   1   6  -8  125.65    9.67
   1   6  -8  105.76    7.46
   1   6  -7  445.14   17.19
   1   6  -7  418.60   14.65
   1   6  -6   25.97    4.17
   1   6  -6   32.03    4.14
  -1  -6   5    0.14    0.31
   1   6  -5    0.61    1.19
   1   6  -5    2.68    1.62
  -1  -6   4   71.88    2.75
   1   6  -4   85.35    6.69
   1   6  -4   82.46    6.24
  -1  -6   3  294.43    6.26
   1   6  -3  301.14   11.84
   1   6  -3  275.13   11.23
   1   6  -2  290.17   10.97
  -1  -6   2  306.52    7.04
   1   6  -2  297.63   11.63
   1   6  -2  285.22   12.55
   1   6  -1  468.86   15.88
   1   6  -1  480.43   12.72
   1   6  -1  493.15   14.83
   1   6  -1  494.48   13.55
   1   6   0   31.51    3.73
   1   6   0   29.96    3.13
   1   6   0   34.00    3.25
   1   6   0   22.53    3.29
   1   6   0   33.21    2.41
   1   6   0   39.41    3.32
   1   6   1   26.32    3.38
   1   6   1   18.14    2.21
   1   6   1   24.15    2.58
   1   6   1   26.50    3.63
   1   6   1   20.73    2.04
   1   6   1   20.08    2.44
   1   6   2   20.68    2.97
   1   6   2   19.53    2.08
   1   6   2   14.80    2.25
   1   6   2   25.93    2.48
   1   6   2   21.34    3.07
  -1  -6  -2   24.00    2.74
   1   6   2   20.68    2.32
   1   6   2   20.13    2.52
  -1  -6  -3  667.83   16.80
   1   6   3  695.40   16.66
   1   6   3  662.15   10.83
  -1  -6  -3  651.15   13.69
   1   6   3  647.83   14.05
   1   6   3  678.83   10.85
   1   6   3  708.73   16.91
   1   6   3  632.92   13.05
   1   6   3  640.07   14.16
   1   6   4   43.17    4.21
  -1  -6  -4   45.21    4.47
   1   6   4   41.73    2.41
  -1  -6  -4   41.29    3.48
   1   6   4   36.97    3.39
   1   6   4   38.39    2.17
   1   6   4   44.20    4.31
   1   6   4   38.47    3.50
   1   6   4   40.16    3.68
  -1  -6  -4   38.90    3.53
  -1  -6  -5    7.63    2.04
   1   6   5    6.52    1.72
   1   6   5    7.57    0.88
   1   6   5    9.76    1.81
  -1  -6  -5    8.08    1.54
   1   6   5    8.64    0.76
   1   6   5    8.56    2.13
   1   6   5    5.79    1.49
  -1  -6  -5    7.46    1.68
  -1  -6  -5    8.59    1.76
   1   6   5    5.90    1.74
  -1  -6  -6 2432.35   31.19
   1   6   6 2385.92   11.57
   1   6   6 2398.19   27.96
  -1  -6  -6 2543.16   27.53
  -1  -6  -6 2475.05   30.53
   1   6   6 2527.12   30.88
   1   6   6 2497.75   30.68
   1   6   6 2442.91   30.55
   1   6   7   64.13    5.03
   1   6   7   69.36    4.90
  -1  -6  -7   65.96    4.62
  -1  -6  -7   72.60    5.50
   1   6   7   76.49    5.50
   1   6   7   67.10    5.28
  -1  -6  -7   80.51    5.66
   1   6   8  161.06    7.72
  -1  -6  -8  161.39    7.44
  -1  -6  -8  158.43    8.30
   1   6   8  148.76    7.51
   1   6   8  160.47    8.38
  -1  -6  -8  151.11    7.58
   1   6   9   59.84    4.68
  -1  -6  -9   58.91    4.75
  -1  -6  -9   59.05    5.34
   1   6   9   64.81    5.08
   1   6   9   69.25    5.83
  -1  -6  -9   60.45    4.82
   1   6  10   62.35    4.72
  -1  -6 -10   62.21    5.70
  -1  -6 -10   66.35    5.24
   1   6  10   50.41    4.55
   1   6  10   59.92    5.45
  -1  -6 -10   55.81    4.60
  -1  -6 -10   58.00    1.94
   1   6  11   30.90    3.30
  -1  -6 -11   32.57    4.28
  -1  -6 -11   29.90    3.81
  -1  -6 -11   32.62    2.02
   1   6  11   27.00    3.41
   1   6  11   30.16    4.08
  -1  -6 -11   29.50    3.31
   1   6  12   16.34    2.44
   1   6  12   21.65    2.73
  -1  -6 -12   20.73    3.19
  -1  -6 -12   19.56    1.92
   1   6  12   19.70    3.07
  -1  -6 -12   16.95    2.49
  -1  -6 -12   16.29    3.23
   1   6  13   19.24    2.66
   1   6  13   14.23    2.15
  -1  -6 -13   13.23    2.65
  -1  -6 -13   15.72    1.90
   1   6  13   15.10    2.83
  -1  -6 -13   13.36    2.25
  -1  -6 -13   20.29    3.79
   1   6  14    0.53    0.71
  -1  -6 -14    0.78    1.49
  -1  -6 -14    0.41    0.91
   1   6  14    2.38    1.68
   1   6  14    0.70    0.77
  -1  -6 -14    1.26    1.78
   1   6  15   47.55    3.64
  -1  -6 -15   37.93    4.84
  -1  -6 -15   49.45    4.02
   1   6  15   53.20    5.29
  -1  -6 -15   47.02    5.92
   1   6  15   49.21    3.82
  -1  -6 -16   72.97    7.17
  -1  -6 -16   70.21    5.05
   1   6  16   63.90    6.09
  -1  -6 -16   67.73    7.40
   1   6  16   59.25    3.96
  -1  -6 -17    8.25    2.04
  -1  -6 -17   16.06    3.53
   1   6  17    8.04    2.61
  -1  -6 -17   11.56    5.21
  -1  -6 -18   38.00    4.34
  -1  -6 -18   41.86    5.64
   1   6  18   50.64    5.76
  -1  -6 -18   37.83    5.95
  -1  -6 -19    5.27    1.80
  -1  -6 -19    7.71    2.80
  -1  -6 -19    5.69    3.18
   1   6  19    4.54    1.95
  -1  -6 -20    7.91    3.42
  -1  -6 -20    4.78    3.05
   1   6  20    6.94    2.70
  -1  -6 -21    1.91    1.74
  -1  -6 -21   -1.26    1.92
  -1  -6 -21    0.53    1.85
   1   6  21   -0.98    1.62
  -1  -6 -22    3.72    2.44
  -1  -6 -22   13.45    4.43
  -1  -6 -22    8.33    3.07
  -1  -6 -23    4.02    3.61
  -1  -6 -23    3.34    2.89
  -1  -6 -23    4.20    3.27
  -1  -6 -24   24.43    5.72
  -1  -6 -24   25.79    5.78
  -1  -6 -24   22.85    5.46
  -1  -6 -25   10.15    4.77
  -1  -6 -25   10.59    4.65
  -1  -6 -25    8.36    3.82
   1   7 -17   20.64    5.95
   1   7 -16   56.30    8.71
   1   7 -15   47.22    7.82
   1   7 -14   76.73   10.02
   1   7 -13    1.61    1.49
   1   7 -12   -0.15    1.30
   1   7 -12   -0.29    1.52
   1   7 -11   48.47    5.52
   1   7 -11   51.41    7.25
   1   7 -10    2.33    1.50
   1   7 -10    4.22    2.45
   1   7  -9   62.36    6.08
   1   7  -9   79.68    8.28
   1   7  -8   26.50    4.05
   1   7  -8   27.32    4.62
   1   7  -7   32.28    4.56
   1   7  -7   27.77    4.56
   1   7  -6  155.84    9.56
   1   7  -6  132.68    9.50
  -1  -7   5   57.44    2.41
   1   7  -5   51.41    5.75
   1   7  -5   56.12    5.69
   1   7  -4    1.69    1.20
  -1  -7   4    0.00    0.38
   1   7  -4    0.01    1.16
  -1  -7   3    2.44    0.78
   1   7  -3    2.35    1.38
   1   7  -3    2.17    1.41
   1   7  -3   -0.97    1.78
  -1  -7   2    7.78    1.28
   1   7  -2   10.36    2.40
   1   7  -2   11.04    2.47
   1   7  -2    7.60    2.72
  -1  -7   1  176.25    6.41
   1   7  -1  156.28    8.12
   1   7  -1  167.02    9.30
   1   7  -1  191.37   10.81
   1   7   0   57.07    5.71
   1   7   0   63.72    4.53
   1   7   0   71.36    5.97
   1   7   0   63.91    4.90
   1   7   1  118.57    7.75
   1   7   1  124.49    6.29
   1   7   1  125.60    6.19
   1   7   1  125.59    8.25
   1   7   1  113.87    5.18
   1   7   1  115.61    6.28
   1   7   2   50.51    5.05
   1   7   2   48.16    3.59
   1   7   2   49.33    3.74
  -1  -7  -2   50.25    4.31
   1   7   2   54.12    5.41
   1   7   2   47.09    3.59
   1   7   2   48.90    4.13
   1   7   3  106.30    7.07
   1   7   3  100.14    4.74
  -1  -7  -3   99.17    5.88
   1   7   3   96.61    4.72
   1   7   3  101.45    7.05
   1   7   3  100.68    5.52
   1   7   3   92.49    5.82
   1   7   4  244.55   10.71
   1   7   4  234.34    6.59
  -1  -7  -4  232.72    8.97
   1   7   4  217.83    6.18
   1   7   4  234.53   10.58
   1   7   4  232.46    8.84
  -1  -7  -4  237.60    9.13
   1   7   5  405.77   13.72
   1   7   5  397.20    7.47
  -1  -7  -5  405.15   11.87
   1   7   5  404.44    6.78
   1   7   5  394.70   13.41
   1   7   5  408.09   12.31
  -1  -7  -5  383.55   12.07
   1   7   6  884.58    9.06
  -1  -7  -6  878.93   17.58
  -1  -7  -6  899.25   19.11
   1   7   6  867.70   19.83
   1   7   6  900.69   19.24
   1   7   6  888.18   20.20
  -1  -7  -7  262.75    9.69
  -1  -7  -7  252.76   10.52
   1   7   7  231.03   10.25
   1   7   7  249.20   10.56
   1   7   7  240.26   10.45
  -1  -7  -8   41.08    3.97
  -1  -7  -8   43.40    4.48
   1   7   8   32.92    3.85
   1   7   8   37.30    4.31
   1   7   8   42.44    4.46
  -1  -7  -9  209.90    9.31
  -1  -7  -9  200.33   10.18
   1   7   9  237.83   10.28
   1   7   9  224.14   10.71
   1   7   9  221.33    9.91
  -1  -7 -10   13.57    2.46
  -1  -7 -10   13.23    2.96
   1   7  10   10.46    2.38
   1   7  10    9.83    2.39
   1   7  10   12.25    2.39
  -1  -7 -11   44.45    4.61
  -1  -7 -11   45.11    5.14
   1   7  11   42.45    4.51
   1   7  11   39.44    4.80
   1   7  11   41.17    4.25
  -1  -7 -12  378.56   13.76
  -1  -7 -12  380.09   15.46
   1   7  12  372.88   13.60
   1   7  12  385.01   15.49
   1   7  12  388.76   12.90
  -1  -7 -13  407.46   16.66
  -1  -7 -13  405.15   14.85
   1   7  13  428.89   14.77
   1   7  13  426.10   13.30
  -1  -7 -13  422.43    7.10
  -1  -7 -14  363.81   14.64
  -1  -7 -14  374.31    8.06
   1   7  14  368.22   13.86
  -1  -7 -14  375.30   16.58
   1   7  14  366.26   12.24
  -1  -7 -15   39.21    5.12
  -1  -7 -15   31.31    2.68
   1   7  15   30.59    4.21
  -1  -7 -15   37.00    5.41
   1   7  15   31.29    3.60
  -1  -7 -16  209.27   11.85
  -1  -7 -16  209.27    7.59
   1   7  16  212.53   11.14
  -1  -7 -16  226.45   13.86
   1   7  16  232.93    9.26
   1   7  17    8.49    1.97
  -1  -7 -17   11.88    3.72
  -1  -7 -17    6.19    2.38
   1   7  17   11.27    3.02
  -1  -7 -17    9.79    1.85
  -1  -7 -18  161.32   11.33
  -1  -7 -18  170.73   12.73
   1   7  18  155.92    9.86
  -1  -7 -19   -1.43    1.95
  -1  -7 -19    0.41    2.26
   1   7  19    3.92    2.32
  -1  -7 -20    4.88    2.20
   1   7  20   -0.54    1.78
  -1  -7 -21    5.08    2.96
  -1  -7 -21    3.95    2.20
   1   7  21    3.88    2.45
  -1  -7 -22   -1.70    2.81
  -1  -7 -22   -0.94    1.71
  -1  -7 -23    3.12    2.74
  -1  -7 -23    3.23    2.97
  -1  -7 -23    0.76    3.16
  -1  -7 -24   36.34    6.92
  -1  -7 -24   27.25    6.57
  -1  -7 -24   29.31    5.98
  -1  -7 -25   10.39    4.28
  -1  -7 -25    5.66    3.23
   1   8 -16   13.57    5.17
   1   8 -15   27.33    6.33
   1   8 -14   14.80    4.91
   1   8 -13    3.85    2.89
   1   8 -12    3.51    2.45
   1   8 -12   -0.35    1.41
   1   8 -11   72.48    8.85
   1   8 -11   65.41    6.66
   1   8 -10   69.09    8.39
   1   8 -10   67.76    6.78
   1   8  -9   89.65    9.63
   1   8  -9   83.70    7.60
   1   8  -8   38.62    5.97
   1   8  -8   51.60    5.98
   1   8  -7  429.06   18.65
   1   8  -7  428.66   17.03
   1   8  -6   -1.57    1.82
   1   8  -6    1.81    1.50
  -1  -8   5   60.83    2.81
   1   8  -5   63.69    6.73
   1   8  -5   69.73    6.72
   1   8  -4  123.66    9.90
  -1  -8   4  139.72    4.90
   1   8  -4  133.72    9.21
   1   8  -4  129.68    9.12
   1   8  -3   38.84    5.63
  -1  -8   3   33.74    2.69
   1   8  -3   39.70    4.91
   1   8  -3   31.82    4.51
   1   8  -2   51.90    6.31
  -1  -8   2   52.10    3.65
   1   8  -2   56.01    5.44
   1   8  -2   66.60    6.38
   1   8  -1   52.51    6.09
   1   8  -1   47.15    4.93
  -1  -8   1   37.22    3.18
   1   8  -1   48.97    5.56
   1   8   0   14.96    3.12
   1   8   0   12.75    2.47
   1   8   0   14.50    2.92
   1   8   1   27.81    4.32
   1   8   1   24.70    3.08
   1   8   1   25.32    2.60
   1   8   1   30.48    4.25
   1   8   2    2.06    1.15
   1   8   2   -0.93    1.43
   1   8   2    3.40    1.18
   1   8   2    2.54    1.18
   1   8   2    2.59    1.06
   1   8   3    0.37    0.66
   1   8   3    1.39    0.80
   1   8   3    0.44    1.34
  -1  -8  -3    1.00    1.21
   1   8   3    0.76    0.91
   1   8   3    2.36    1.53
   1   8   4   22.00    2.28
  -1  -8  -4   30.87    3.61
   1   8   4   24.89    2.41
   1   8   4   29.12    4.13
   1   8   4   29.49    3.36
   1   8   4   31.31    4.18
   1   8   5   55.25    5.45
   1   8   5   47.21    3.01
  -1  -8  -5   43.38    4.16
   1   8   5   52.30    3.00
   1   8   5   53.44    5.30
   1   8   5   43.75    4.31
  -1  -8  -5   51.85    4.64
   1   8   6  115.34    3.19
   1   8   6  121.15    8.19
   1   8   6  115.17    3.98
  -1  -8  -6  115.61    6.87
   1   8   6  117.34    3.33
   1   8   6  124.03    8.12
   1   8   6  115.88    7.30
  -1  -8  -6  115.59    7.23
   1   8   7  234.28   11.19
  -1  -8  -7  220.03    9.50
   1   8   7  230.27    4.21
   1   8   7  222.39   10.68
   1   8   7  238.80   10.65
  -1  -8  -7  238.96   10.79
  -1  -8  -8  242.74   11.09
   1   8   8  248.41   11.17
  -1  -8  -8  233.40   10.02
   1   8   8  257.70   11.44
   1   8   8  244.39   11.38
  -1  -8  -9   35.10    4.35
   1   8   9   34.50    4.25
  -1  -8  -9   35.71    4.01
   1   8   9   36.63    4.58
   1   8   9   25.91    3.82
  -1  -8 -10   20.64    3.49
   1   8  10   22.44    3.37
  -1  -8 -10   19.47    3.08
   1   8  10   25.19    3.72
   1   8  10   24.49    3.64
  -1  -8 -11   22.93    3.96
   1   8  11   23.08    3.60
  -1  -8 -11   15.47    2.75
   1   8  11   18.34    3.63
   1   8  11   16.64    2.97
  -1  -8 -12   14.58    3.27
   1   8  12   15.61    2.92
  -1  -8 -12   14.38    2.85
   1   8  12   12.21    2.78
  -1  -8 -13  290.29   14.48
   1   8  13  277.42   12.40
  -1  -8 -13  257.74   12.00
   1   8  13  277.76   13.99
   1   8  13  282.72   11.91
   1   8  14    7.06    2.32
  -1  -8 -14    4.33    2.04
  -1  -8 -14    8.31    2.74
   1   8  14    9.48    2.48
   1   8  15    5.87    2.12
  -1  -8 -15    7.99    2.42
  -1  -8 -15    4.97    2.23
   1   8  15    8.80    2.28
   1   8  16   63.45    6.37
  -1  -8 -16   56.64    6.27
  -1  -8 -16   64.30    7.42
   1   8  16   56.55    5.18
   1   8  17  168.52   10.45
  -1  -8 -17  161.17   11.00
  -1  -8 -17  168.77   12.29
   1   8  17  162.04    8.55
  -1  -8 -18   46.52    6.07
  -1  -8 -18   45.46    6.77
   1   8  18   58.71    6.30
  -1  -8 -19   -1.44    2.14
  -1  -8 -19   -2.02    2.01
   1   8  19   -0.14    1.24
  -1  -8 -20   13.65    3.71
  -1  -8 -20    6.41    2.81
   1   8  20   10.11    2.96
  -1  -8 -21   -1.00    2.39
   1   8  21    0.17    1.59
  -1  -8 -22    0.60    1.68
  -1  -8 -22    3.89    2.86
  -1  -8 -23   11.51    4.80
  -1  -8 -23    5.15    3.00
  -1  -8 -23    3.48    2.80
  -1  -8 -24    1.22    2.89
  -1  -8 -24    4.20    3.66
  -1  -8 -24    6.11    3.40
  -1  -8 -25   -2.14    3.27
  -1  -8 -25    1.58    3.01
   1   9 -15    5.55    2.93
   1   9 -15    2.19    2.89
   1   9 -14   13.49    5.03
   1   9 -14   17.95    5.29
   1   9 -13   40.52    7.49
   1   9 -13   58.80    8.76
   1   9 -12    3.49    2.54
   1   9 -12    0.01    2.14
   1   9 -12    0.83    1.51
   1   9 -11    4.46    3.12
   1   9 -11    4.19    3.25
   1   9 -11    0.46    1.36
   1   9 -10    5.24    3.50
   1   9 -10    4.79    3.48
   1   9 -10   -1.45    2.00
   1   9  -9   90.07    9.97
   1   9  -9   70.83    8.73
   1   9  -9   83.17    8.05
   1   9  -8   28.74    5.55
   1   9  -8   28.19    5.24
   1   9  -8   28.43    5.15
   1   9  -7    4.70    2.56
   1   9  -7    8.68    2.66
   1   9  -6   41.56    6.62
   1   9  -6   46.49    6.27
   1   9  -6   39.43    5.49
   1   9  -5   27.89    5.12
   1   9  -5   23.31    4.41
   1   9  -5   22.92    4.02
   1   9  -4    0.46    1.26
  -1  -9   4    0.91    0.79
   1   9  -4    2.24    1.81
   1   9  -4    2.92    2.04
   1   9  -3   19.69    4.38
   1   9  -3   28.70    4.69
  -1  -9   3   19.72    2.29
   1   9  -3   29.12    4.56
   1   9  -2  162.80   11.62
   1   9  -2  181.05   10.54
  -1  -9   2  165.50    6.92
   1   9  -2  178.90   11.25
   1   9  -1  275.37   14.74
   1   9  -1  304.89   12.80
  -1  -9   1  292.04    9.68
   1   9  -1  291.90   14.05
   1   9   0  111.82    9.12
  -1  -9   0   94.52    5.82
   1   9   0  113.53    7.47
   1   9   0  110.58    8.61
   1   9   1   10.55    2.98
   1   9   1    7.45    2.03
   1   9   1    9.83    2.93
   1   9   2   55.00    6.28
   1   9   2   55.07    4.64
   1   9   2   47.76    4.01
   1   9   2   46.38    5.50
  -1  -9  -3  318.79   12.48
   1   9   3  306.41   14.04
   1   9   3  323.65   10.34
   1   9   3  315.35   10.80
   1   9   3  329.62   14.48
   1   9   4   34.18    3.08
   1   9   4   43.14    3.49
  -1  -9  -4   36.19    4.20
   1   9   4   31.83    4.50
   1   9   4   31.63    3.63
   1   9   4   33.07    4.63
   1   9   5   19.09    2.13
  -1  -9  -5   22.89    3.25
   1   9   5   18.57    2.05
   1   9   5   26.30    4.20
   1   9   5   23.89    3.24
   1   9   5   25.33    3.93
   1   9   6   33.50    4.61
   1   9   6   35.62    2.58
  -1  -9  -6   29.79    3.82
   1   9   6   34.27    2.27
   1   9   6   39.91    4.86
   1   9   6   40.36    4.47
  -1  -9  -6   38.84    4.42
   1   9   7   28.05    4.20
  -1  -9  -7   17.27    2.87
   1   9   7   20.94    1.60
   1   9   7   20.46    3.34
   1   9   7   22.80    3.50
  -1  -9  -7   32.97    4.07
  -1  -9  -8    1.44    1.22
   1   9   8    3.41    1.94
  -1  -9  -8    1.18    1.16
   1   9   8    0.75    1.00
   1   9   8   -0.74    1.01
  -1  -9  -9   23.74    3.86
   1   9   9   23.25    3.64
  -1  -9  -9   25.66    3.64
   1   9   9   26.74    4.06
   1   9   9   27.49    4.18
  -1  -9 -10   17.89    3.35
   1   9  10   16.37    3.09
  -1  -9 -10   13.52    2.71
   1   9  10   12.68    3.09
   1   9  10   11.41    2.44
  -1  -9 -11    1.51    1.58
   1   9  11   -0.22    1.07
  -1  -9 -11    0.14    1.24
   1   9  11    2.41    1.73
   1   9  11    1.76    1.55
  -1  -9 -12  156.87   10.59
   1   9  12  173.42   10.15
  -1  -9 -12  161.53    9.57
   1   9  12  171.76   11.00
   1   9  12  166.83    9.97
  -1  -9 -13    3.09    1.75
   1   9  13    4.83    1.95
  -1  -9 -13    3.30    1.31
   1   9  13    5.25    2.95
   1   9  13    3.52    1.86
   1   9  14    8.85    2.82
  -1  -9 -14    8.37    2.63
  -1  -9 -14    4.53    2.41
   1   9  14    6.99    2.51
   1   9  15   22.49    3.88
  -1  -9 -15   22.31    3.93
   1   9  15   19.96    3.51
   1   9  16  158.50   10.34
  -1  -9 -16  182.23   11.45
  -1  -9 -16  172.48   12.30
   1   9  16  164.27    9.58
   1   9  17    8.19    2.99
  -1  -9 -17    5.08    2.72
  -1  -9 -17    2.87    1.98
   1   9  17    6.74    2.01
  -1  -9 -18   27.89    5.26
  -1  -9 -18   24.77    5.05
   1   9  18   30.28    4.65
  -1  -9 -19   65.62    7.57
  -1  -9 -19   65.49    8.59
   1   9  19   76.43    7.40
  -1  -9 -20  100.57    9.70
  -1  -9 -20   96.50   10.40
   1   9  20  101.81    8.91
  -1  -9 -21   11.62    3.72
  -1  -9 -21    6.05    2.78
   1   9  21   17.37    4.04
  -1  -9 -22    5.32    3.60
  -1  -9 -22    9.24    3.75
  -1  -9 -23    8.01    3.72
  -1  -9 -23    6.01    3.10
  -1  -9 -24    2.41    3.24
  -1  -9 -24   -0.38    2.61
  -1  -9 -24   -0.15    2.25
  -1  -9 -25    4.67    3.18
  -1  -9 -25    5.91    3.52
   1  10 -14   12.55    5.04
   1  10 -14   15.56    5.53
   1  10 -13    1.88    3.06
   1  10 -13    1.02    3.49
   1  10 -12   11.46    4.94
   1  10 -12    3.44    2.38
   1  10 -11   29.97    6.78
   1  10 -11   29.50    6.39
   1  10 -11   24.34    4.79
   1  10 -10   15.51    5.44
   1  10 -10    9.84    4.09
   1  10 -10   19.71    4.38
   1  10  -9    1.97    2.81
   1  10  -9    1.94    2.63
   1  10  -9    0.93    1.71
   1  10  -8   24.51    5.44
   1  10  -8   14.80    4.09
   1  10  -8   14.99    3.91
   1  10  -7    8.35    3.09
   1  10  -7   14.22    3.60
   1  10  -6   16.07    4.42
   1  10  -6   13.34    3.84
   1  10  -6    9.12    3.15
   1  10  -5   35.85    6.01
   1  10  -5   36.61    5.66
   1  10  -5   37.99    5.59
   1  10  -4   15.66    4.44
   1  10  -4   12.47    3.37
   1  10  -4   14.96    3.93
   1  10  -3    9.27    3.19
   1  10  -3    7.28    2.05
   1  10  -3    4.77    2.34
   1  10  -2   83.71    8.67
  -1 -10   2   74.40    5.06
   1  10  -2   80.60    7.39
   1  10  -2   93.62    8.58
   1  10  -1    6.06    2.38
   1  10  -1    7.18    2.57
  -1 -10   1    8.42    1.95
   1  10  -1    6.22    2.57
   1  10   0  167.68   12.15
   1  10   0  179.12    9.97
   1  10   0  174.52   11.50
   1  10   1  235.05   13.72
   1  10   1  228.24   10.68
   1  10   1  226.00   12.86
   1  10   2  150.74   10.81
   1  10   2  143.30    7.92
   1  10   2  152.35   10.55
   1  10   3   12.61    3.11
   1  10   3   19.15    2.77
   1  10   3   19.71    2.82
   1  10   3   19.86    3.75
   1  10   4   13.46    2.14
  -1 -10  -4   12.80    2.63
   1  10   4   19.01    3.84
   1  10   4   11.50    2.02
   1  10   4   15.61    2.67
   1  10   4   12.56    3.02
   1  10   5  140.97    6.24
  -1 -10  -5  145.33    8.86
   1  10   5  172.17   11.01
   1  10   5  163.52    6.62
   1  10   5  167.36    8.97
   1  10   5  173.17   10.99
   1  10   6    5.49    1.25
   1  10   6    6.58    1.35
  -1 -10  -6    5.30    1.74
   1  10   6    2.86    1.03
   1  10   6    8.22    2.18
   1  10   6    4.54    2.00
   1  10   7   75.95    2.84
   1  10   7   81.89    7.65
   1  10   7   74.53    3.58
  -1 -10  -7   81.00    6.50
   1  10   7   84.87    3.08
   1  10   7   67.49    6.71
   1  10   7   82.07    6.79
  -1 -10  -7   85.25    6.72
   1  10   8  112.92    8.75
  -1 -10  -8  101.11    7.41
   1  10   8   98.68    2.85
   1  10   8  103.79    8.29
   1  10   8  121.05    8.40
  -1 -10  -8  100.97    7.74
  -1 -10  -9   13.17    2.95
   1  10   9   12.32    3.37
  -1 -10  -9   10.93    2.70
   1  10   9   10.40    2.75
   1  10   9   14.17    3.21
  -1 -10 -10   21.86    4.06
   1  10  10   18.50    3.49
  -1 -10 -10   27.83    4.07
   1  10  10   14.75    3.22
   1  10  10   24.13    4.40
  -1 -10 -11   83.92    7.65
   1  10  11   69.77    6.78
  -1 -10 -11   67.64    6.25
   1  10  11   77.69    7.46
   1  10  11   78.07    7.36
  -1 -10 -12   27.10    4.70
   1  10  12   28.21    4.28
  -1 -10 -12   34.81    4.76
   1  10  12   31.20    5.01
   1  10  12   33.94    4.90
   1  10  13  131.50    9.46
  -1 -10 -13  112.24    8.43
  -1 -10 -13  138.53   10.40
   1  10  13  134.81    9.53
  -1 -10 -14   13.36    3.12
  -1 -10 -14   14.41    3.61
   1  10  14   13.33    3.20
   1  10  15    8.35    2.76
  -1 -10 -15    9.35    2.44
  -1 -10 -15   10.39    3.17
   1  10  15   10.53    2.64
   1  10  16  130.34    9.57
  -1 -10 -16  133.98    9.89
  -1 -10 -16  126.67   10.80
   1  10  16  131.64    9.32
   1  10  17    9.40    2.72
  -1 -10 -17    6.72    2.62
  -1 -10 -17    7.12    2.49
   1  10  17    5.31    2.39
  -1 -10 -18   28.00    4.88
  -1 -10 -18   29.85    5.77
   1  10  18   24.67    4.31
  -1 -10 -19    4.99    2.37
  -1 -10 -19    8.96    3.68
   1  10  19   10.77    3.09
  -1 -10 -20   68.52    8.01
  -1 -10 -20   91.23   10.21
   1  10  20   78.26    7.99
  -1 -10 -21    0.72    1.66
  -1 -10 -21    0.51    2.08
  -1 -10 -22   -0.34    1.99
  -1 -10 -22    4.30    4.05
  -1 -10 -23    3.23    2.70
  -1 -10 -23    3.34    3.02
  -1 -10 -24    2.75    2.79
  -1 -10 -25    1.12    2.73
   1  11 -14   10.35    5.30
   1  11 -13    0.86    2.92
   1  11 -13    0.94    2.74
   1  11 -12   -0.37    2.51
   1  11 -12   -0.56    2.84
   1  11 -11   -0.08    2.70
   1  11 -11    1.16    2.73
   1  11 -11    3.49    2.35
   1  11 -10   11.12    5.05
   1  11 -10    3.58    2.26
   1  11 -10    7.53    3.27
   1  11  -9   -1.26    2.21
   1  11  -9    1.94    2.79
   1  11  -9    2.25    2.92
   1  11  -8   14.80    4.89
   1  11  -8    8.98    3.89
   1  11  -8   11.98    3.86
   1  11  -7   12.73    4.31
   1  11  -7   19.34    4.92
   1  11  -7   18.15    4.58
   1  11  -6    9.58    3.86
   1  11  -6    7.68    2.92
   1  11  -6    9.38    3.82
   1  11  -5    3.73    2.80
   1  11  -5    3.31    3.10
   1  11  -5    1.56    2.25
   1  11  -4   35.82    6.32
   1  11  -4   45.01    6.32
   1  11  -4   38.69    5.82
   1  11  -3   43.85    7.00
   1  11  -3   44.20    6.17
   1  11  -3   40.99    6.08
   1  11  -2   46.53    7.09
   1  11  -2   55.06    6.29
   1  11  -2   53.73    6.86
   1  11  -1  142.54   11.71
   1  11  -1  175.97   10.82
   1  11  -1  156.48   11.60
   1  11   0  409.92   19.47
   1  11   0  411.11   15.73
   1  11   0  388.46   18.10
   1  11   1  666.70   24.38
   1  11   1  684.57   19.37
   1  11   1  717.18   24.27
   1  11   2  135.59   10.94
   1  11   2  122.62    7.80
   1  11   2  144.69   10.93
   1  11   3  353.67   12.32
   1  11   3  377.84   17.41
   1  11   4   52.65    6.71
   1  11   4   58.58    4.70
   1  11   4   55.40    5.09
   1  11   4   59.30    6.98
   1  11   5    5.38    1.46
   1  11   5    7.81    1.83
  -1 -11  -5    3.83    1.47
   1  11   5   -1.23    1.88
   1  11   5    2.66    1.43
   1  11   5    2.38    1.65
   1  11   6   39.36    3.31
  -1 -11  -6   32.47    4.51
   1  11   6   43.53    3.23
   1  11   6   45.49    6.03
   1  11   6   40.94    4.78
   1  11   6   43.45    6.07
   1  11   7   46.40    6.04
   1  11   7   46.09    3.18
  -1 -11  -7   40.32    4.88
   1  11   7   54.66    2.99
   1  11   7   48.59    6.07
   1  11   7   50.36    5.56
   1  11   7   43.61    2.63
   1  11   8   37.79    5.33
  -1 -11  -8   43.01    4.97
   1  11   8   40.89    2.32
   1  11   8   44.18    5.94
   1  11   8   54.85    5.83
  -1 -11  -8   42.98    5.34
  -1 -11  -9   38.10    4.98
   1  11   9   38.60    5.18
  -1 -11  -9   39.72    5.06
   1  11   9   43.10    5.54
   1  11   9   51.70    6.62
  -1 -11 -10    3.92    1.95
   1  11  10    2.62    1.35
  -1 -11 -10   -1.64    1.46
   1  11  10    6.59    2.53
   1  11  10    6.51    2.95
  -1 -11 -11   16.01    3.52
   1  11  11   13.11    3.15
  -1 -11 -11    9.73    2.78
   1  11  11    6.31    2.34
   1  11  11    4.50    1.76
  -1 -11 -12   84.99    8.17
   1  11  12   77.36    7.60
  -1 -11 -12   84.64    7.51
   1  11  12   85.48    8.14
   1  11  12   79.20    7.91
   1  11  13    2.88    2.23
  -1 -11 -13   -0.03    1.10
  -1 -11 -13    2.63    2.27
   1  11  13    1.18    1.56
   1  11  14   -0.54    1.49
  -1 -11 -14    1.50    1.65
  -1 -11 -14    1.42    1.94
   1  11  14    1.87    1.52
   1  11  15    0.23    1.18
  -1 -11 -15   -1.15    1.53
  -1 -11 -15   -0.59    1.53
   1  11  15    0.71    1.26
   1  11  16   34.15    5.37
  -1 -11 -16   37.74    5.42
  -1 -11 -16   35.61    6.04
   1  11  16   34.45    5.05
   1  11  17   25.20    4.63
  -1 -11 -17   23.30    4.59
  -1 -11 -17   21.52    5.14
   1  11  17   27.93    4.52
   1  11  18   32.32    5.14
  -1 -11 -18   39.04    5.88
  -1 -11 -18   51.71    7.61
   1  11  18   40.94    5.35
  -1 -11 -19   36.94    6.09
  -1 -11 -19   32.03    6.38
   1  11  19   36.98    5.64
  -1 -11 -20   17.03    4.40
  -1 -11 -20   20.15    5.39
   1  11  20   15.57    4.19
  -1 -11 -21   13.30    4.15
  -1 -11 -21   21.21    5.75
   1  11  21   13.86    3.63
  -1 -11 -22   18.27    4.64
  -1 -11 -22   24.42    6.06
  -1 -11 -23    2.50    2.62
  -1 -11 -23    6.99    3.65
  -1 -11 -24   -1.90    3.23
   1  12 -13    7.16    4.61
   1  12 -12    2.85    3.49
   1  12 -11    0.71    3.15
   1  12 -11    2.32    3.47
   1  12 -10   40.27    8.07
   1  12 -10   43.50    7.01
   1  12 -10   59.13    9.27
   1  12  -9   48.66    8.29
   1  12  -9   47.20    7.52
   1  12  -9   42.82    7.40
   1  12  -8    4.35    3.03
   1  12  -8   15.25    4.55
   1  12  -8    6.89    3.24
   1  12  -7   24.21    5.77
   1  12  -7   20.98    4.89
   1  12  -7   23.53    5.33
   1  12  -6    5.67    3.46
   1  12  -6    1.22    1.74
   1  12  -6    3.63    2.18
   1  12  -5   77.37    9.85
   1  12  -5   70.25    8.60
   1  12  -5   76.02    8.60
   1  12  -4   -2.03    3.03
   1  12  -4   -2.40    2.29
   1  12  -4    0.31    2.54
   1  12  -3    0.62    2.67
   1  12  -3    1.11    1.63
   1  12  -3   -2.40    2.16
   1  12  -2    5.30    2.56
   1  12  -2    2.66    2.31
   1  12  -2    5.00    2.25
   1  12  -1   89.64    9.84
   1  12  -1  100.07    9.76
   1  12  -1   94.14    8.34
   1  12   0   23.76    4.99
   1  12   0   25.31    5.18
   1  12   0   12.54    3.03
   1  12   1    5.58    1.93
   1  12   1   15.17    4.02
   1  12   1   11.77    2.81
   1  12   2   44.99    6.62
   1  12   2   45.49    6.48
   1  12   2   45.34    4.93
   1  12   3    9.02    3.28
   1  12   3    3.57    1.78
   1  12   3    9.84    2.46
   1  12   4   10.48    3.58
   1  12   4    2.85    2.08
   1  12   4    7.14    2.09
   1  12   5   30.40    5.22
   1  12   5   19.11    4.30
   1  12   5   24.22    3.07
   1  12   6   43.63    6.19
  -1 -12  -6   58.38    6.28
   1  12   6   56.20    4.11
   1  12   6   49.70    6.61
  -1 -12  -7  156.97   10.16
   1  12   7  153.72    5.65
   1  12   7  176.21   12.14
   1  12   7  166.16   10.20
   1  12   7  147.96   11.46
   1  12   8  175.17   11.92
  -1 -12  -8  162.05   10.37
   1  12   8  193.89   11.46
   1  12   8  187.85   12.72
  -1 -12  -9   16.23    3.38
   1  12   9   17.92    3.74
   1  12   9   15.34    3.90
   1  12   9   17.29    3.82
  -1 -12  -9   12.82    3.08
  -1 -12 -10   -1.51    1.48
   1  12  10   -1.07    1.71
   1  12  10    3.56    2.54
  -1 -12 -10   -0.62    1.52
   1  12  10    0.55    1.38
  -1 -12 -11    6.32    2.45
   1  12  11   10.78    3.10
  -1 -12 -11    8.16    2.57
  -1 -12 -12    9.20    2.74
  -1 -12 -12    7.77    2.15
   1  12  12    8.53    3.00
  -1 -12 -13   10.21    3.02
  -1 -12 -13    8.29    3.07
   1  12  13    8.07    2.87
   1  12  13    9.73    3.45
  -1 -12 -14    1.02    2.10
  -1 -12 -14    0.99    1.37
   1  12  14   -1.65    1.61
   1  12  14    1.85    2.03
  -1 -12 -15   33.78    5.33
  -1 -12 -15   36.78    6.05
   1  12  15   28.39    5.17
   1  12  15   39.33    5.76
  -1 -12 -16    1.98    2.00
  -1 -12 -16    4.04    3.12
   1  12  16    3.08    1.54
   1  12  16    4.43    1.82
  -1 -12 -17    4.51    2.30
  -1 -12 -17    6.83    4.10
   1  12  17    1.20    1.85
   1  12  17    0.95    2.32
  -1 -12 -18    1.77    1.50
  -1 -12 -18   -0.61    1.81
   1  12  18    4.32    2.72
   1  12  18    4.23    2.33
   1  12  19    1.34    1.75
  -1 -12 -19    1.21    1.91
  -1 -12 -19   -0.80    1.97
   1  12  20    6.43    2.80
  -1 -12 -20    7.05    3.57
  -1 -12 -20    6.75    3.36
   1  12  21   24.50    5.13
  -1 -12 -21   26.84    5.35
  -1 -12 -21   27.05    6.55
  -1 -12 -22   -1.79    2.33
  -1 -12 -22   -2.78    3.17
  -1 -12 -23   76.33    9.51
  -1 -12 -24    4.93    2.82
   1  13 -12    3.58    3.56
   1  13 -11   14.45    5.69
   1  13 -10    5.18    4.01
   1  13 -10    3.00    4.05
   1  13  -9   74.14   10.68
   1  13  -9   68.68    9.83
   1  13  -9   53.19    8.22
   1  13  -8   -0.02    2.58
   1  13  -8    0.86    2.13
   1  13  -8    6.45    3.73
   1  13  -7   -2.21    2.19
   1  13  -7    1.80    2.87
   1  13  -7    0.80    2.57
   1  13  -6   -4.33    3.59
   1  13  -6    1.04    2.79
   1  13  -6    2.80    2.65
   1  13  -5   -1.91    2.27
   1  13  -5    2.31    2.15
   1  13  -5    1.51    3.22
   1  13  -4    4.03    2.76
   1  13  -4    2.23    2.75
   1  13  -4    7.37    4.05
   1  13  -3   -0.12    2.65
   1  13  -3    5.21    2.74
   1  13  -3    2.59    3.15
   1  13  -2  116.42   11.76
   1  13  -2  110.41    9.82
   1  13  -2  126.54   11.79
   1  13  -1    5.06    2.39
   1  13  -1    9.80    3.14
   1  13  -1    9.57    3.66
   1  13   0  214.84   15.42
   1  13   0  224.54   12.84
   1  13   0  213.04   14.84
   1  13   1   65.20    8.49
   1  13   1   50.97    5.89
   1  13   1   59.52    7.78
   1  13   2    5.29    2.86
   1  13   2    3.47    1.57
   1  13   2    7.73    2.89
   1  13   3   60.03    7.83
   1  13   3   53.01    5.54
   1  13   3   40.86    6.50
   1  13   4  192.51   13.94
   1  13   4  184.55    9.45
   1  13   4  176.32   13.12
   1  13   5    6.27    2.66
   1  13   5    1.35    1.34
   1  13   5    2.44    2.40
   1  13   6   27.44    5.07
  -1 -13  -6   27.27    4.67
   1  13   6   23.96    2.95
   1  13   6   29.27    5.61
   1  13   7  105.01    9.98
  -1 -13  -7   90.16    8.27
   1  13   7  107.87   10.09
   1  13   8    7.84    3.08
  -1 -13  -8    3.70    1.83
   1  13   9   22.11    4.73
  -1 -13  -9   25.85    4.43
   1  13   9   26.05    4.85
  -1 -13 -10   77.86    7.68
  -1 -13 -10   79.94    7.96
   1  13  10   62.49    7.83
   1  13  10   78.81    8.59
  -1 -13 -11   37.72    5.60
  -1 -13 -11   29.68    5.10
   1  13  11   34.31    5.81
   1  13  11   30.54    5.44
  -1 -13 -12   39.65    5.61
  -1 -13 -12   47.77    6.43
   1  13  12   62.92    7.90
   1  13  12   51.07    6.77
  -1 -13 -13    3.33    2.17
  -1 -13 -13    4.09    1.96
   1  13  13    2.19    2.20
   1  13  13    4.98    2.16
  -1 -13 -14    8.50    3.08
  -1 -13 -14    3.88    1.69
   1  13  14   10.52    3.87
   1  13  14    4.57    2.50
  -1 -13 -15    7.20    2.88
  -1 -13 -15   15.20    4.27
   1  13  15    4.49    2.41
   1  13  15    7.51    3.29
  -1 -13 -16   37.29    5.94
  -1 -13 -16   37.66    6.47
   1  13  16   29.81    5.37
   1  13  16   39.47    6.28
  -1 -13 -17    1.60    2.18
  -1 -13 -17    0.17    1.77
   1  13  17    0.91    1.79
   1  13  17    0.30    1.62
  -1 -13 -18   62.51    7.85
  -1 -13 -18   58.68    8.84
   1  13  18   53.15    7.07
   1  13  18   48.03    6.95
   1  13  19   -3.23    2.84
  -1 -13 -19    3.93    2.80
  -1 -13 -19   -1.70    2.63
   1  13  20   26.61    5.36
  -1 -13 -20   22.01    5.00
  -1 -13 -20   34.64    6.50
   1  13  21    2.56    2.39
  -1 -13 -21    2.18    2.14
  -1 -13 -21    2.96    3.03
  -1 -13 -22   15.56    4.70
  -1 -13 -23   27.72    5.86
   1  14  -9   54.72    8.49
   1  14  -9   82.33   11.15
   1  14  -9   63.50   10.67
   1  14  -8   12.24    4.53
   1  14  -8   10.45    4.25
   1  14  -8   15.72    5.46
   1  14  -7    3.12    3.05
   1  14  -7   -1.91    2.49
   1  14  -7   -4.58    4.36
   1  14  -6   -1.37    2.39
   1  14  -6    0.23    2.04
   1  14  -6    2.95    3.55
   1  14  -5    1.44    2.53
   1  14  -5    8.50    3.74
   1  14  -5    6.10    3.72
   1  14  -4   70.83    9.66
   1  14  -4   70.45    9.03
   1  14  -4   52.20    8.56
   1  14  -3   58.85    8.68
   1  14  -3   71.06    8.46
   1  14  -3   65.81    9.49
   1  14  -2   25.25    5.86
   1  14  -2   27.88    5.40
   1  14  -2   32.56    6.88
   1  14  -1    0.85    2.04
   1  14  -1    2.75    2.29
   1  14  -1    5.37    3.11
   1  14   0   17.81    4.87
   1  14   0   22.16    4.50
   1  14   0   17.65    4.95
   1  14   1   14.23    4.39
   1  14   1   18.37    3.95
   1  14   1   16.96    4.67
   1  14   2   16.58    4.93
   1  14   2   13.99    3.32
   1  14   2   11.00    4.07
   1  14   3   33.67    6.26
   1  14   3   27.25    4.29
   1  14   3   28.34    5.97
   1  14   4  162.53   13.32
   1  14   4  144.02    8.75
   1  14   4  151.32   13.12
   1  14   5  112.61   11.02
   1  14   5   90.43   10.04
   1  14   6   -0.73    2.53
   1  14   6    0.53    2.77
   1  14   7   15.85    4.49
   1  14   7   16.66    4.01
  -1 -14  -7   21.42    4.73
   1  14   8    1.98    2.09
  -1 -14  -8    2.02    1.36
   1  14   8   -0.77    2.55
   1  14   9    3.61    2.67
  -1 -14  -9    5.04    2.37
   1  14   9    0.60    1.77
   1  14  10   17.53    4.82
   1  14  10   14.32    4.43
  -1 -14 -10   12.60    3.31
  -1 -14 -11   16.17    3.84
   1  14  11   26.57    5.40
  -1 -14 -11   16.90    3.93
   1  14  11   17.92    4.21
  -1 -14 -12   11.16    3.49
   1  14  12   16.00    4.39
   1  14  12    9.55    3.75
  -1 -14 -12   10.74    3.32
  -1 -14 -13   20.24    4.92
   1  14  13   17.13    4.56
   1  14  13   12.84    3.62
  -1 -14 -13   11.35    3.28
  -1 -14 -14   34.06    6.00
   1  14  14   40.95    6.80
   1  14  14   38.99    6.63
  -1 -14 -14   24.89    4.79
  -1 -14 -15   13.14    3.80
  -1 -14 -15    9.07    3.75
   1  14  15    7.48    3.59
   1  14  15   12.83    4.31
  -1 -14 -16    3.81    2.27
  -1 -14 -16    1.25    2.55
   1  14  16    1.89    2.34
   1  14  16    2.47    2.73
  -1 -14 -17    6.88    2.79
  -1 -14 -17    6.78    3.38
   1  14  17   16.16    4.68
   1  14  17    8.09    3.74
  -1 -14 -18   43.34    6.82
  -1 -14 -18   45.72    7.24
   1  14  18   45.13    6.88
   1  14  18   50.18    6.97
  -1 -14 -19    1.62    2.42
  -1 -14 -19    5.87    3.22
   1  14  19   -0.56    2.12
  -1 -14 -20    5.73    3.71
  -1 -14 -20    3.97    3.23
   1  14  20    4.37    3.31
  -1 -14 -21   -0.99    2.04
  -1 -14 -22    9.40    3.81
   1  15  -8    4.03    3.38
   1  15  -7    0.83    2.68
   1  15  -7    7.55    4.50
   1  15  -7    8.40    4.64
   1  15  -6    0.05    3.20
   1  15  -6    0.82    2.32
   1  15  -6    9.10    4.00
   1  15  -5    6.50    3.76
   1  15  -5   13.88    4.57
   1  15  -5    3.72    3.33
   1  15  -4    1.49    3.17
   1  15  -4    6.43    3.35
   1  15  -4    1.11    2.26
   1  15  -3   50.31    8.68
   1  15  -3   56.11    7.94
   1  15  -3   57.71    9.02
   1  15  -2   13.38    5.24
   1  15  -2   16.45    4.60
   1  15  -2   17.88    5.11
   1  15  -1   48.23    8.52
   1  15  -1   35.66    5.92
   1  15  -1   41.40    7.63
   1  15   0   43.76    7.84
   1  15   0   30.01    5.23
   1  15   0   37.88    7.19
   1  15   1    1.22    3.03
   1  15   1    4.78    2.63
   1  15   1    3.45    3.29
   1  15   2   18.29    4.79
   1  15   2   20.22    5.34
   1  15   3    0.29    2.44
   1  15   3   -1.05    2.64
   1  15   4   24.45    5.73
   1  15   4   29.78    6.24
   1  15   5   -0.13    1.92
   1  15   5   -0.20    1.89
   1  15   6   45.59    7.27
   1  15   6   39.99    6.96
   1  15   7    4.39    3.52
   1  15   7   -0.11    2.74
   1  15   8   50.23    7.74
  -1 -15  -8   48.46    6.71
   1  15   8   49.65    7.68
   1  15   9   18.83    5.13
   1  15   9   13.16    4.32
  -1 -15  -9   11.69    3.45
   1  15  10    9.82    4.06
  -1 -15 -10    1.34    2.07
   1  15  10    7.39    3.29
   1  15  11   26.09    5.62
  -1 -15 -11   21.26    4.79
   1  15  11   22.69    5.08
   1  15  12   55.62    8.09
  -1 -15 -12   70.53    8.00
   1  15  12   61.14    8.27
  -1 -15 -13    8.79    3.50
   1  15  13   13.50    3.94
  -1 -15 -13    6.61    2.54
   1  15  13    4.36    2.46
  -1 -15 -14   11.20    3.78
   1  15  14    4.73    2.76
   1  15  14    3.35    2.99
  -1 -15 -14    3.04    2.56
  -1 -15 -15    3.63    3.17
   1  15  15   -0.30    2.75
  -1 -15 -15    2.25    2.69
   1  15  15   -0.60    2.46
  -1 -15 -16   -0.35    2.17
   1  15  16    3.31    3.41
   1  15  16    3.38    2.87
  -1 -15 -16    4.65    2.97
  -1 -15 -17   92.16    9.92
   1  15  17   83.23   10.12
   1  15  17   78.05    9.35
  -1 -15 -18   20.94    5.12
  -1 -15 -18   29.64    6.67
   1  15  18   22.69    5.68
   1  15  18   19.85    4.98
   1  15  19    0.37    2.30
  -1 -15 -19   -2.11    1.94
  -1 -15 -19    1.68    2.68
   1  15  20   -0.40    2.46
  -1 -15 -20   -2.45    3.25
  -1 -15 -21    2.58    2.98
   1  16  -6   11.24    5.02
   1  16  -5   -2.39    3.49
   1  16  -5    5.82    3.62
   1  16  -4    2.20    3.72
   1  16  -4   -2.09    2.85
   1  16  -3   14.24    4.95
   1  16  -3   12.04    4.70
   1  16  -3   15.59    5.16
   1  16  -2    2.21    2.51
   1  16  -2    2.54    2.88
   1  16  -2    7.95    4.20
   1  16  -1   10.83    4.62
   1  16  -1    5.65    3.52
   1  16   0   -5.02    4.01
   1  16   0    0.30    2.24
   1  16   1   35.34    7.31
   1  16   1   19.96    5.65
   1  16   2   35.79    7.40
   1  16   2   45.35    8.01
   1  16   3    8.24    4.05
   1  16   3   10.21    4.37
   1  16   4   13.21    4.69
   1  16   4    4.63    3.85
   1  16   5   20.65    5.50
   1  16   5   45.06   12.99
   1  16   6   83.86   10.61
   1  16   6   75.39   10.13
   1  16   7   25.77    6.10
   1  16   7   31.54    6.84
   1  16   8   47.83    7.93
   1  16   8   72.63    9.67
   1  16   9   11.82    4.09
   1  16   9   22.71    5.51
   1  16  10    5.15    4.02
  -1 -16 -10    3.94    2.56
   1  16  10    1.57    2.82
  -1 -16 -11  106.54   10.39
   1  16  11  110.94   11.59
   1  16  11  141.73   13.54
  -1 -16 -12   -2.21    2.41
   1  16  12    0.88    2.67
   1  16  12    0.36    2.09
  -1 -16 -13   15.23    4.16
   1  16  13   18.25    4.89
   1  16  13   19.15    5.18
   1  16  14   -0.71    2.95
  -1 -16 -14    3.09    2.39
   1  16  14    2.28    2.76
  -1 -16 -15   -0.33    1.79
   1  16  15    0.73    1.93
  -1 -16 -15    1.98    2.63
   1  16  15   -1.33    3.45
   1  16  16   21.51    5.42
  -1 -16 -16   32.97    6.50
   1  16  16   24.68    5.83
  -1 -16 -16   29.81    6.48
   1  16  17    2.39    2.27
  -1 -16 -17    6.76    3.36
   1  16  17    4.94    3.69
  -1 -16 -17    7.69    3.55
   1  16  18    2.08    2.19
  -1 -16 -18    6.47    4.22
   1  16  18    4.09    3.26
  -1 -16 -18    6.79    4.01
   1  16  19    6.06    3.63
  -1 -16 -19    1.52    2.66
   1  16  20   11.66    4.33
  -1 -16 -20    5.66    3.18
   1  17   0    4.44    3.94
   1  17   1    4.81    4.33
   1  17   1    6.14    4.63
   1  17   2   19.81    5.76
   1  17   2   24.52    5.98
   1  17   3    0.73    3.44
   1  17   3    3.39    2.92
   1  17   4    2.86    3.36
   1  17   4    4.30    3.71
   1  17   5   15.65    5.49
   1  17   5   17.67    5.07
   1  17   6    9.09    4.51
   1  17   6   29.49    6.55
   1  17   7    4.12    2.94
   1  17   7    0.39    4.13
   1  17   8   11.99    4.73
   1  17   8   14.17    5.16
   1  17   9   47.43    8.21
   1  17   9   40.03    7.51
   1  17  10    1.96    2.65
   1  17  10    5.83    3.75
   1  17  11    2.46    3.30
   1  17  11    1.55    2.73
  -1 -17 -11    0.72    1.91
   1  17  12   22.14    6.60
   1  17  12   12.60    4.84
  -1 -17 -12   13.69    4.66
   1  17  13    3.38    2.80
  -1 -17 -13    0.52    2.16
   1  17  14   11.32    4.53
  -1 -17 -14   22.55    5.41
   1  17  14   13.24    5.07
   1  17  15    0.27    2.42
  -1 -17 -15    0.13    2.41
   1  17  15    2.11    2.61
   1  17  16   72.31   10.36
   1  17  16   44.16    7.75
  -1 -17 -16   58.21    8.67
   1  17  17   14.18    5.67
   1  17  17    7.77    3.93
  -1 -17 -17   12.81    4.22
  -1 -17 -18    2.18    2.92
   1  17  18    1.76    2.61
  -1 -18 -13   -1.72    2.58
  -1 -18 -14  204.82   16.00
   2 -17 -15    1.67    2.55
  -2  17  15    7.01    3.68
  -2  17  14   75.76   10.09
   2 -17 -14   71.72    9.54
  -2  17  14   87.04   10.46
  -2  17  13    9.09    4.33
  -2  17  13   22.23    6.25
  -2  17  13   13.96    4.79
  -2  17  12   30.34    6.58
  -2  17  12   35.57    7.63
  -2  17  12   45.63    8.28
  -2  17  11    5.47    3.62
  -2  17  11    3.58    3.08
  -2  17  11   10.21    4.71
   2 -17 -11    9.66    4.04
  -2  17  10   71.78    9.23
  -2  17  10   90.79   12.10
  -2  17  10   65.88    9.41
   2 -17 -10   77.59    9.84
  -2  17   9    1.78    3.02
  -2  17   9    4.60    3.79
   2 -17  -9   -2.51    2.79
  -2  17   9    7.48    4.60
  -2  17   8    2.76    3.32
  -2  17   8   -1.78    3.28
  -2  17   7    1.45    2.78
  -2  17   7    3.18    3.13
  -2  17   6   -0.31    2.70
  -2  17   6    7.41    4.68
  -2  17   5   -0.69    2.87
  -2  17   5    3.07    2.93
  -2  17   4    4.43    3.53
  -2  17   4    8.35    4.37
  -2  17   3   -1.33    2.97
  -2  16  17    3.60    3.00
   2 -16 -16    3.63    3.16
  -2  16  16    3.25    3.76
  -2  16  16    3.16    2.90
   2 -16 -15    0.01    2.50
  -2  16  15    2.56    3.27
  -2  16  15   -1.15    3.28
  -2  16  15    2.90    2.98
   2 -16 -15    3.63    3.42
   2 -16 -14    2.82    2.57
  -2  16  14   -1.35    2.37
   2 -16 -14    2.12    2.33
  -2  16  14    4.45    3.53
  -2  16  14    1.97    3.28
   2 -16 -13   20.86    4.87
  -2  16  13   30.97    6.53
   2 -16 -13   35.62    6.67
  -2  16  13   28.69    6.49
  -2  16  13   28.21    6.70
   2 -16 -12    4.54    3.32
  -2  16  12    1.89    2.25
  -2  16  12   -1.45    2.57
   2 -16 -12    7.76    4.11
  -2  16  12   -1.47    2.47
  -2  16  11   18.50    4.92
  -2  16  11   17.46    5.48
   2 -16 -11   25.11    5.64
  -2  16  11   13.95    4.92
  -2  16  10    1.20    2.53
  -2  16  10   -1.66    3.13
  -2  16  10    3.56    2.09
   2 -16 -10    1.49    1.98
  -2  16   9   10.28    3.85
  -2  16   9    5.30    3.25
   2 -16  -9   11.60    4.14
  -2  16   8   17.27    4.51
  -2  16   8   16.04    5.14
   2 -16  -8   14.68    4.57
  -2  16   8    8.22    3.81
  -2  16   7   11.65    3.14
  -2  16   7   20.61    6.16
   2 -16  -7   17.04    4.51
  -2  16   7   10.39    3.87
  -2  16   6   30.22    5.37
  -2  16   6   39.56    7.56
  -2  16   6   48.63    8.92
  -2  16   5   36.03    7.58
  -2  16   5   56.66    9.30
  -2  16   4    5.50    3.35
  -2  16   4    0.02    2.03
  -2  16   3   19.84    5.35
  -2  16   3   25.12    6.42
  -2  16   2   -1.10    3.25
  -2  16   2   62.87   11.15
  -2  16   1    0.44    2.90
  -2  16   1    5.15    4.11
  -2  16   0    1.40    2.58
  -2  16   0    2.18    2.59
  -2  16  -1    2.90    3.87
  -2  16  -1    1.90    2.73
  -2  16  -2   64.59   10.61
  -2  16  -2   45.47    8.21
  -2  16  -3    2.32    2.50
  -2  16  -4   23.13    5.97
  -2  16  -5    7.05    4.37
   2 -15 -18   53.34    8.93
   2 -15 -18   41.37    7.38
   2 -15 -17   14.32    5.04
  -2  15  17   10.66    4.40
  -2  15  17   21.31    5.49
   2 -15 -16    5.39    3.23
  -2  15  16    1.96    2.32
   2 -15 -16    2.08    2.63
  -2  15  16    1.67    2.22
  -2  15  16    5.95    4.35
   2 -15 -15    6.59    3.62
  -2  15  15   10.21    4.25
   2 -15 -15    2.47    2.61
  -2  15  15    5.06    3.32
  -2  15  15    6.94    3.60
   2 -15 -14    8.90    3.75
  -2  15  14    5.35    3.03
  -2  15  14    6.98    3.37
   2 -15 -14    2.42    2.18
  -2  15  14    5.63    2.93
   2 -15 -13   -0.07    1.84
  -2  15  13    0.25    2.54
  -2  15  13    0.39    2.33
   2 -15 -13    3.41    2.00
  -2  15  13    1.38    1.90
   2 -15 -12    6.30    2.91
  -2  15  12   10.51    3.97
  -2  15  12    3.32    3.24
  -2  15  12    8.79    3.30
   2 -15 -12    8.03    3.46
   2 -15 -11   -3.30    2.75
  -2  15  11    2.53    2.70
  -2  15  11    3.56    2.86
   2 -15 -11    3.30    2.70
  -2  15  11   -2.97    2.91
   2 -15 -10   15.44    3.94
  -2  15  10   12.59    3.95
  -2  15  10   16.30    5.19
   2 -15 -10   18.45    4.55
  -2  15  10   20.31    5.00
  -2  15   9    2.36    2.66
  -2  15   9    0.46    2.50
  -2  15   9    6.05    3.61
   2 -15  -9    4.81    3.31
  -2  15   8    2.23    2.52
  -2  15   8    1.14    2.02
  -2  15   8    3.01    2.91
   2 -15  -8    6.85    2.59
  -2  15   7    3.19    2.70
  -2  15   7    4.64    4.01
   2 -15  -7    5.69    3.37
  -2  15   7    1.23    2.70
  -2  15   6    1.27    1.72
  -2  15   6    1.12    2.36
  -2  15   6    1.35    2.39
  -2  15   5   86.27    8.53
  -2  15   5   79.48   10.27
  -2  15   5   71.12    9.44
  -2  15   4   28.72    4.80
  -2  15   4   27.81    6.71
  -2  15   4   28.87    6.90
  -2  15   3   21.85    5.98
  -2  15   3   30.88    6.70
  -2  15   2   11.36    4.78
  -2  15   2   23.60    5.62
  -2  15   1   21.03    5.76
  -2  15   1    5.62    2.27
  -2  15   0   46.17    8.35
  -2  15   0   28.71    5.10
  -2  15   0   37.74    7.38
  -2  15  -1   -0.05    2.81
  -2  15  -1    1.73    2.41
  -2  15  -1   -3.68    3.21
  -2  15  -2   45.24    9.20
  -2  15  -2   32.10    6.06
  -2  15  -2   31.89    6.65
  -2  15  -3    0.81    2.77
  -2  15  -3    3.49    2.79
  -2  15  -3    2.26    3.41
  -2  15  -4    4.04    4.04
  -2  15  -4   -0.16    2.63
  -2  15  -4   -1.65    2.86
  -2  15  -5   -0.51    3.29
  -2  15  -5   -3.84    3.47
  -2  15  -5   -0.70    2.48
  -2  15  -6   62.60    9.53
  -2  15  -6   61.61    9.05
  -2  15  -7    6.41    3.56
  -2  15  -7    8.86    4.19
   2 -14 -19    2.07    2.29
   2 -14 -19    4.12    3.27
   2 -14 -18   15.79    5.01
  -2  14  18    7.27    4.05
   2 -14 -18    9.24    3.69
   2 -14 -17    7.71    3.76
  -2  14  17    7.37    2.67
   2 -14 -17    6.97    3.03
  -2  14  17    8.20    4.23
  -2  14  17    4.63    3.19
   2 -14 -16   48.03    8.00
  -2  14  16   41.76    6.47
   2 -14 -16   39.84    6.68
  -2  14  16   40.71    7.83
  -2  14  16   45.20    7.50
   2 -14 -15   28.09    6.15
  -2  14  15   29.20    5.77
   2 -14 -15   28.95    5.80
  -2  14  15   16.90    4.62
  -2  14  15   31.71    6.30
   2 -14 -14    1.62    2.27
  -2  14  14    4.75    3.30
   2 -14 -14    2.11    2.35
  -2  14  14    1.86    2.88
  -2  14  14   -0.30    1.97
   2 -14 -13    2.70    2.51
  -2  14  13   -0.97    2.15
   2 -14 -13    0.34    1.66
  -2  14  13   -0.55    1.70
  -2  14  13    0.68    2.36
   2 -14 -12    4.31    3.24
  -2  14  12    4.98    2.74
  -2  14  12    4.97    2.24
  -2  14  12   -1.94    2.94
   2 -14 -12    5.68    2.29
   2 -14 -11    0.93    1.79
  -2  14  11    3.96    2.51
  -2  14  11    2.08    1.89
  -2  14  11    5.18    2.71
   2 -14 -11    3.83    2.43
   2 -14 -10    3.23    2.72
  -2  14  10   -0.19    1.83
  -2  14  10    1.61    3.15
  -2  14  10    2.14    2.15
   2 -14 -10    0.33    1.70
   2 -14  -9   -0.02    1.27
  -2  14   9    0.25    2.62
   2 -14  -9    0.36    1.72
  -2  14   9    3.96    2.74
  -2  14   9   -0.30    2.35
   2 -14  -8   72.62    7.46
   2 -14  -8   71.61    8.11
  -2  14   8   84.34    8.68
  -2  14   8   75.83    9.39
  -2  14   8   78.31    9.34
   2 -14  -7   25.95    5.16
  -2  14   7   29.84    5.12
  -2  14   7   30.78    6.13
  -2  14   7   17.18    4.38
  -2  14   6   21.80    4.19
  -2  14   6   33.01    6.33
  -2  14   6   20.71    5.28
   2 -14  -6   20.38    4.68
  -2  14   5    4.57    2.53
   2 -14  -5    1.67    1.70
  -2  14   4   25.35    4.40
  -2  14   4   22.80    5.80
  -2  14   3    0.54    1.80
  -2  14   3   -0.44    1.40
  -2  14   3    1.05    2.83
  -2  14   3   -0.14    2.07
  -2  14   2   60.36    6.52
  -2  14   2   42.52    5.30
  -2  14   2   60.31    9.20
  -2  14   2   63.43    8.91
  -2  14   1   -1.83    3.01
  -2  14   1    2.55    2.36
  -2  14   1   -1.50    2.12
  -2  14   0    0.95    2.20
  -2  14   0    1.26    2.41
  -2  14   0    2.23    2.58
  -2  14  -1    0.78    3.57
  -2  14  -1    2.68    2.33
  -2  14  -1   -2.28    2.42
  -2  14  -2    7.40    4.10
  -2  14  -2    7.21    2.74
  -2  14  -2   12.93    4.40
  -2  14  -3   -0.87    2.35
  -2  14  -3    0.28    1.94
  -2  14  -3   -2.39    2.86
  -2  14  -4   27.67    7.30
  -2  14  -4   12.72    3.74
  -2  14  -4   22.85    5.74
  -2  14  -5   11.60    4.49
  -2  14  -5    4.91    2.18
  -2  14  -6    1.70    2.63
  -2  14  -6    1.81    3.12
  -2  14  -6    2.29    2.25
  -2  14  -7   38.43    8.40
  -2  14  -7   47.41    8.19
  -2  14  -7   33.35    6.91
  -2  14  -8   36.98    8.48
  -2  14  -8   29.93    6.40
  -2  14  -9    2.39    3.38
  -2  14  -9    5.96    4.33
   2 -13 -20    2.47    2.92
   2 -13 -20    4.79    3.17
  -2  13  19    8.41    3.92
   2 -13 -19    8.03    3.97
   2 -13 -19    0.82    1.92
   2 -13 -18   84.59   10.85
   2 -13 -18   75.68    9.48
  -2  13  18   75.84    9.97
  -2  13  18   64.29    8.41
   2 -13 -17    1.82    2.95
  -2  13  17    2.95    2.24
   2 -13 -17   -2.88    2.31
  -2  13  17    6.05    3.65
  -2  13  17    2.31    2.58
   2 -13 -16   68.45    9.05
  -2  13  16   65.80    7.64
   2 -13 -16   60.84    8.11
  -2  13  16   62.52    8.99
  -2  13  16   81.66    9.54
   2 -13 -15    1.91    2.55
  -2  13  15   -0.20    1.70
   2 -13 -15    3.16    2.38
  -2  13  15   -1.51    2.23
  -2  13  15    4.26    3.36
   2 -13 -14    1.46    2.10
  -2  13  14    1.91    2.21
   2 -13 -14   -1.93    2.60
  -2  13  14    1.82    2.94
  -2  13  14    2.26    3.03
   2 -13 -13   25.40    4.93
  -2  13  13   31.93    5.52
   2 -13 -13   41.03    6.35
  -2  13  13   25.09    5.40
  -2  13  13   24.36    5.33
   2 -13 -12    1.46    2.38
  -2  13  12    5.96    2.55
   2 -13 -12    4.43    2.67
  -2  13  12    4.70    2.88
  -2  13  12    1.52    1.83
   2 -13 -11   10.92    3.32
  -2  13  11    6.09    2.86
   2 -13 -11    9.09    3.29
  -2  13  11   11.36    3.75
  -2  13  11    9.30    3.08
   2 -13 -10   12.57    3.11
  -2  13  10   10.82    3.14
  -2  13  10   13.45    4.17
   2 -13 -10   11.31    3.50
  -2  13  10    6.96    3.01
   2 -13  -9    5.56    2.49
  -2  13   9    7.06    2.90
  -2  13   9    2.85    2.69
  -2  13   9    1.15    1.69
   2 -13  -9    3.44    2.28
   2 -13  -8    0.16    1.52
  -2  13   8    3.80    2.33
  -2  13   8    8.01    3.28
   2 -13  -8    5.57    2.88
  -2  13   8    1.50    1.98
   2 -13  -7    2.19    1.97
  -2  13   7   -1.68    1.68
  -2  13   7   -0.81    1.61
   2 -13  -7    2.08    1.68
  -2  13   7    2.40    2.16
   2 -13  -6  117.98   10.13
  -2  13   6  119.94    9.67
  -2  13   6  121.96   11.25
  -2  13   6  127.17   11.62
  -2  13   5  153.07    8.62
  -2  13   5  138.51    9.98
  -2  13   5  142.03   12.34
   2 -13  -5  139.40   10.82
  -2  13   5  149.61   12.78
  -2  13   4   48.50    5.23
  -2  13   4   61.29    6.60
  -2  13   4   50.69    7.28
  -2  13   4   60.83    8.41
   2 -13  -4   49.30    6.45
  -2  13   3    2.09    1.33
  -2  13   3    2.79    1.65
  -2  13   3   -0.17    2.10
  -2  13   3   -0.55    2.20
  -2  13   2  203.53   11.55
  -2  13   2  197.50   10.99
  -2  13   2  207.06   15.12
  -2  13   2  173.00   14.30
  -2  13   1    1.56    1.89
  -2  13   1    2.01    1.44
  -2  13   1   -1.14    2.49
  -2  13   1    3.00    2.25
  -2  13   0    8.89    3.74
  -2  13   0   14.48    4.06
  -2  13   0    8.39    2.94
  -2  13  -1    1.44    2.40
  -2  13  -1    1.55    1.64
  -2  13  -1   -2.65    2.39
  -2  13  -2   37.59    7.31
  -2  13  -2   55.87    8.08
  -2  13  -2   37.59    6.01
  -2  13  -3   50.09    8.66
  -2  13  -3   67.86    8.92
  -2  13  -3   72.70    8.39
  -2  13  -4    7.75    4.99
  -2  13  -4    6.92    3.06
  -2  13  -4    8.40    3.74
  -2  13  -5    2.75    2.56
  -2  13  -5    5.10    2.83
  -2  13  -5    8.51    3.90
  -2  13  -6    3.90    3.65
  -2  13  -6   -1.67    3.04
  -2  13  -6    1.93    3.33
  -2  13  -7    0.61    3.07
  -2  13  -7    4.45    3.36
  -2  13  -7    6.51    3.50
  -2  13  -8    8.47    4.73
  -2  13  -8    7.85    3.56
  -2  13  -8    1.75    2.43
  -2  13  -9   13.54    5.74
  -2  13  -9    5.68    2.99
  -2  13  -9   11.82    4.33
  -2  13 -10    4.83    4.34
  -2  13 -10   12.81    4.73
   2 -12 -21   13.69    5.05
   2 -12 -20    0.81    2.23
   2 -12 -20   -0.23    2.76
  -2  12  20    1.80    2.83
   2 -12 -19   30.20    6.23
   2 -12 -19   35.59    7.40
  -2  12  19   24.59    6.11
   2 -12 -18   24.78    5.24
  -2  12  18   35.99    6.91
   2 -12 -18   31.11    6.54
   2 -12 -17    5.70    3.22
  -2  12  17    5.26    2.65
   2 -12 -17    8.74    3.45
  -2  12  17    9.09    3.87
  -2  12  17    2.42    1.92
   2 -12 -16   77.63    9.69
  -2  12  16   61.79    7.02
   2 -12 -16   67.72    8.20
  -2  12  16   67.67    8.81
  -2  12  16   67.36    8.16
   2 -12 -15    8.82    3.87
  -2  12  15    7.92    2.71
   2 -12 -15   11.68    3.53
  -2  12  15   18.79    4.63
  -2  12  15    7.39    3.09
   2 -12 -14    5.73    2.51
  -2  12  14    3.89    2.27
   2 -12 -14    7.31    2.73
  -2  12  14   -0.58    1.90
  -2  12  14    5.15    2.80
   2 -12 -13   29.02    5.39
  -2  12  13   16.73    3.77
   2 -12 -13   21.05    4.56
  -2  12  13   23.89    4.99
  -2  12  13   26.12    5.19
   2 -12 -12    4.29    2.51
  -2  12  12    1.63    1.41
   2 -12 -12    2.30    1.48
  -2  12  12    5.02    2.36
   2 -12 -11   34.01    5.50
  -2  12  11   24.10    4.38
   2 -12 -11   38.97    5.73
  -2  12  11   35.45    5.98
  -2  12  11   42.03    6.49
   2 -12 -10   49.13    6.15
  -2  12  10   54.43    6.81
   2 -12 -10   56.47    6.96
  -2  12  10   64.77    7.49
  -2  12  10   58.28    7.66
   2 -12  -9   61.81    6.76
  -2  12   9   59.99    7.08
   2 -12  -9   73.21    7.71
  -2  12   9   59.84    7.17
  -2  12   9   64.57    7.69
   2 -12  -8   27.15    4.59
  -2  12   8   24.79    5.02
   2 -12  -8   16.59    3.56
  -2  12   8   20.93    4.39
  -2  12   8   15.89    3.97
   2 -12  -7  120.92    8.64
   2 -12  -7  122.87    9.72
  -2  12   7  120.68   10.59
  -2  12   7  131.79    6.59
  -2  12   7  130.25    9.84
  -2  12   7  127.63   11.15
   2 -12  -6    8.30    2.31
  -2  12   6    2.69    1.12
  -2  12   6    5.96    2.29
  -2  12   6    3.45    2.23
  -2  12   6    0.84    1.77
   2 -12  -6    4.62    2.20
  -2  12   5    0.82    0.93
  -2  12   5    2.50    1.54
  -2  12   5    0.13    1.54
   2 -12  -5    5.25    2.22
  -2  12   5    0.01    1.76
  -2  12   4   22.82    3.46
  -2  12   4   24.08    4.25
  -2  12   4   27.17    5.43
  -2  12   4   29.34    5.61
   2 -12  -4   25.62    4.62
  -2  12   3   86.76    6.92
  -2  12   3   87.21    7.26
  -2  12   3   94.46    9.52
   2 -12  -3   94.65    8.59
  -2  12   3   81.31    9.33
  -2  12   2   11.98    2.74
  -2  12   2   15.07    2.88
  -2  12   2   13.10    3.56
  -2  12   2    8.54    2.75
  -2  12   1  100.46    8.07
  -2  12   1   93.78    7.09
  -2  12   1   95.89    9.57
  -2  12   1   90.34   10.22
  -2  12   0    0.21    1.26
  -2  12   0    0.36    0.99
  -2  12   0    1.07    1.96
  -2  12   0   -1.89    2.50
  -2  12  -1    6.90    2.62
  -2  12  -1    5.67    1.90
  -2  12  -1    9.44    4.03
  -2  12  -1    8.58    3.45
  -2  12  -2    0.90    2.87
  -2  12  -2   -1.23    2.04
  -2  12  -2   -0.65    1.62
  -2  12  -3   29.70    6.13
  -2  12  -3   30.17    5.34
  -2  12  -3   39.58    6.34
  -2  12  -4   18.96    5.37
  -2  12  -4   14.76    3.95
  -2  12  -4   17.42    4.36
  -2  12  -5   95.84   11.78
  -2  12  -5   88.98    9.78
  -2  12  -6    2.51    3.08
  -2  12  -6    8.51    3.66
  -2  12  -7    8.09    3.74
  -2  12  -7    7.60    3.70
  -2  12  -7    7.97    3.28
  -2  12  -8   44.43    8.59
  -2  12  -8   56.57    8.24
  -2  12  -8   60.66    8.13
  -2  12  -9   -1.65    2.94
  -2  12  -9    4.36    2.96
  -2  12 -10    5.38    3.93
  -2  12 -10    6.63    3.87
  -2  12 -10    3.18    2.98
  -2  12 -11  137.43   14.07
  -2  12 -11  114.47   13.93
  -2  12 -12   22.20    7.13
   2 -11 -22    5.03    3.02
   2 -11 -21   30.31    6.69
   2 -11 -21   33.13    6.70
   2 -11 -20   -2.82    2.81
   2 -11 -20    0.33    2.32
  -2  11  20   -0.84    2.20
   2 -11 -19    7.75    3.09
   2 -11 -19    6.25    2.95
  -2  11  19    6.51    3.15
   2 -11 -18   39.56    6.67
  -2  11  18   36.27    6.83
   2 -11 -18   39.05    6.79
   2 -11 -17   24.12    5.25
  -2  11  17   26.46    4.55
   2 -11 -17   26.98    5.31
  -2  11  17   24.33    5.44
  -2  11  17   22.19    4.69
   2 -11 -16   73.48    8.90
  -2  11  16   86.03    7.86
   2 -11 -16   89.65    9.36
  -2  11  16   75.70    9.21
  -2  11  16   81.46    8.54
   2 -11 -15   19.87    5.07
  -2  11  15   12.81    3.37
   2 -11 -15   15.18    3.92
  -2  11  15   20.01    4.43
  -2  11  14   -0.83    1.76
   2 -11 -14   -0.16    1.63
  -2  11  14    1.58    1.66
  -2  11  14    0.43    1.85
   2 -11 -13    3.05    2.51
  -2  11  13    4.29    2.34
   2 -11 -13    7.43    2.65
  -2  11  13    3.67    2.27
  -2  11  13    4.20    2.29
   2 -11 -12  112.56    9.95
  -2  11  12  108.62    8.93
   2 -11 -12  128.49   10.07
  -2  11  12   95.69    9.40
  -2  11  12  117.14   10.21
   2 -11 -11   16.15    3.79
  -2  11  11   14.65    3.49
   2 -11 -11   11.62    3.25
  -2  11  11   17.71    4.13
  -2  11  11   24.35    4.96
   2 -11 -10   29.53    4.72
  -2  11  10   30.32    4.73
   2 -11 -10   21.06    4.08
  -2  11  10   21.67    4.30
  -2  11  10   25.82    4.93
   2 -11  -9  176.59   11.10
   2 -11  -9  180.47   11.44
  -2  11   9  197.86   12.22
  -2  11   9  174.40   11.58
  -2  11   9  187.39   12.60
   2 -11  -8   -0.59    1.49
   2 -11  -8    4.01    2.21
  -2  11   8   -1.51    1.95
  -2  11   8   -0.12    0.62
  -2  11   8   -0.13    1.40
  -2  11   8    0.48    1.23
   2 -11  -7    1.23    2.73
  -2  11   7    5.54    3.64
   2 -11  -7    2.72    2.47
  -2  11   7    5.77    3.63
   2 -11  -6  210.63   10.94
   2 -11  -6  240.45   12.84
  -2  11   6  227.41   13.64
  -2  11   6  251.74   14.69
  -2  11   6  238.27   12.75
  -2  11   6  237.28    8.98
  -2  11   5   18.33    2.73
   2 -11  -5   20.39    3.32
   2 -11  -5   17.60    3.53
  -2  11   5   28.16    4.98
  -2  11   5   16.73    3.45
  -2  11   5   24.06    4.78
  -2  11   4    0.68    1.58
   2 -11  -4    0.14    1.34
  -2  11   4    3.23    1.48
  -2  11   4    0.17    1.24
  -2  11   4   -0.23    1.20
   2 -11  -3   82.73    7.54
  -2  11   3   98.67    9.67
  -2  11   3   85.75    6.40
  -2  11   3   83.06    6.96
  -2  11   3   73.20    7.91
   2 -11  -2   38.21    5.24
  -2  11   2   31.99    5.83
  -2  11   2   33.01    4.31
  -2  11   2   30.49    4.17
  -2  11   2   41.44    6.25
   2 -11  -1   23.42    3.59
  -2  11   1   14.49    3.93
  -2  11   1   20.85    3.67
  -2  11   1   20.19    3.37
  -2  11   1   18.01    4.37
   2 -11   0  130.33    8.55
  -2  11   0  119.93    8.76
  -2  11   0  130.41   11.89
  -2  11   0  126.41    7.62
  -2  11   0  122.69   10.39
   2 -11   1   -0.26    1.41
  -2  11  -1   -0.62    1.42
  -2  11  -1    3.98    2.61
  -2  11  -1    0.56    0.77
  -2  11  -1    2.41    1.76
   2 -11   2    3.76    1.86
  -2  11  -2   10.69    3.15
  -2  11  -2    8.58    3.78
  -2  11  -2    7.22    2.03
  -2  11  -2   10.48    3.40
   2 -11   3    4.34    2.12
  -2  11  -3    3.80    2.38
  -2  11  -3    6.22    2.54
  -2  11  -3    3.80    1.33
  -2  11  -3    4.23    2.43
  -2  11  -4   60.89    7.27
  -2  11  -4   58.68    7.32
   2 -11   4   57.17    6.58
  -2  11  -4   51.70    7.97
  -2  11  -5   92.93    9.44
  -2  11  -5   70.89    8.13
  -2  11  -6    6.94    3.14
  -2  11  -6   11.54    4.20
  -2  11  -7   61.64    7.67
  -2  11  -7   52.88    7.66
  -2  11  -8    3.94    2.50
  -2  11  -8   -0.26    2.14
  -2  11  -9   54.39    7.28
  -2  11  -9   45.96    7.61
  -2  11 -10    0.53    1.83
  -2  11 -10    6.30    3.85
  -2  11 -11   18.35    5.02
  -2  11 -12   10.05    4.82
  -2  11 -13    6.33    3.97
   2 -10 -23   -3.22    3.48
   2 -10 -22  108.45   12.86
   2 -10 -22   94.23   10.85
   2 -10 -21   40.32    7.82
   2 -10 -21   43.38    7.21
   2 -10 -20   14.01    4.32
   2 -10 -20   21.00    5.38
  -2  10  20    9.09    3.71
   2 -10 -19   43.33    6.84
   2 -10 -19   36.86    6.93
  -2  10  19   34.92    6.62
   2 -10 -18    3.98    2.73
  -2  10  18    4.69    3.64
   2 -10 -18    5.34    3.75
   2 -10 -17    4.62    2.39
  -2  10  17    4.57    2.50
  -2  10  17    6.99    2.44
  -2  10  17    9.09    3.96
   2 -10 -17    2.75    2.57
   2 -10 -16   40.27    6.10
  -2  10  16   52.14    6.47
  -2  10  16   50.16    5.69
  -2  10  16   59.68    7.90
   2 -10 -16   52.47    7.45
   2 -10 -15    2.78    2.19
  -2  10  15    1.27    1.74
  -2  10  15    0.69    1.32
  -2  10  15    2.28    2.55
   2 -10 -15    2.42    2.31
   2 -10 -14   52.45    6.63
  -2  10  14   45.68    6.00
  -2  10  14   49.04    5.70
  -2  10  14   56.46    7.37
   2 -10 -14   61.84    7.65
   2 -10 -13   28.92    4.64
  -2  10  13   35.04    5.17
  -2  10  13   31.86    4.77
  -2  10  13   32.94    5.62
   2 -10 -13   27.03    4.98
   2 -10 -12   13.84    3.34
  -2  10  12   22.44    4.41
  -2  10  12   14.44    3.21
  -2  10  12   19.17    4.29
   2 -10 -12   20.52    4.39
   2 -10 -11    6.54    2.31
  -2  10  11   16.28    3.77
  -2  10  11   11.07    2.87
  -2  10  11    7.11    2.40
   2 -10 -11   14.56    3.58
   2 -10 -10   15.11    3.30
  -2  10  10   15.51    3.50
  -2  10  10   18.06    3.65
  -2  10  10   11.22    3.59
   2 -10 -10   15.84    3.34
   2 -10  -9   18.72    3.59
  -2  10   9   28.64    4.79
  -2  10   9   28.78    4.40
  -2  10   9   26.77    4.63
   2 -10  -9   29.03    4.55
   2 -10  -8   12.42    3.00
   2 -10  -8   13.41    3.18
  -2  10   8    8.68    2.90
  -2  10   8   12.84    3.72
  -2  10   8   10.61    2.89
  -2  10   8   12.60    1.63
   2 -10  -7    8.93    2.47
   2 -10  -7    4.09    1.73
  -2  10   7    6.90    2.38
  -2  10   7    4.70    2.14
  -2  10   7    3.11    1.45
  -2  10   7    2.69    0.85
   2 -10  -6   44.01    4.87
   2 -10  -6   41.92    5.23
  -2  10   6   53.08    6.37
  -2  10   6   51.63    6.21
  -2  10   6   35.29    4.81
  -2  10   6   38.56    3.23
   2 -10  -5   79.65    6.25
   2 -10  -5   71.26    6.61
  -2  10   5   80.72    7.99
  -2  10   5   75.19    7.58
  -2  10   5   70.66    6.47
  -2  10   5   64.32    4.53
  -2  10   4    2.42    1.67
   2 -10  -4    2.02    0.86
  -2  10   4    4.82    1.43
  -2  10   4    1.59    1.74
   2 -10  -4    2.31    1.41
  -2  10   4    3.64    1.53
   2 -10  -4    1.71    0.91
   2 -10  -3    4.49    1.55
  -2  10   3    7.76    3.22
   2 -10  -3    3.02    1.96
  -2  10   3    3.47    1.47
  -2  10   3    1.49    1.60
   2 -10  -2  154.09    7.97
  -2  10   2  135.24    8.04
   2 -10  -2  149.63    9.71
  -2  10   2  137.50   11.14
  -2  10   2  143.28    8.46
   2 -10  -1    2.36    1.41
  -2  10   1    1.43    1.25
  -2  10   1    5.08    2.40
  -2  10   1    2.35    1.22
  -2  10   1    2.83    2.00
   2 -10   0   12.55    2.70
  -2  10   0    5.53    2.98
  -2  10   0   14.95    3.12
  -2  10   0   13.45    2.42
  -2  10   0   13.12    3.51
   2 -10   1  743.83   20.04
  -2  10  -1  699.83   26.36
  -2  10  -1  683.40   20.80
  -2  10  -1  737.45   17.14
  -2  10  -1  729.11   24.26
   2 -10   2   16.40    3.47
  -2  10  -2   16.70    4.27
  -2  10  -2   18.87    2.73
  -2  10  -2   21.27    4.24
  -2  10  -2   15.79    3.19
   2 -10   3   57.98    6.20
  -2  10  -3   65.18    4.61
  -2  10  -3   79.26    8.10
  -2  10  -3   74.27    7.33
   2 -10   4   36.07    5.13
  -2  10  -4   35.66    3.19
  -2  10  -4   42.60    6.07
  -2  10  -4   45.07    6.11
  -2  10  -5   40.51    5.81
  -2  10  -5   25.77    5.05
   2 -10   5   27.32    4.54
  -2  10  -6   15.19    3.81
  -2  10  -6   10.32    3.46
   2 -10   6   17.91    3.98
  -2  10  -7    3.26    2.59
  -2  10  -7    0.23    1.39
   2 -10   7    0.52    1.45
  -2  10  -8   18.14    4.37
  -2  10  -8   21.85    4.95
   2 -10   8   20.69    4.44
  -2  10  -9   61.56    7.39
  -2  10  -9   73.97    8.84
  -2  10 -10   28.53    5.15
  -2  10 -10   27.55    5.66
  -2  10 -11   53.99    7.02
  -2  10 -11   60.26    8.65
  -2  10 -12   32.56    6.58
  -2  10 -13   10.65    4.47
  -2  10 -14   22.83    6.19
   2  -9 -23    2.46    2.95
   2  -9 -22   22.55    5.96
   2  -9 -22   24.57    6.16
   2  -9 -21   -0.37    1.96
   2  -9 -21    6.39    3.78
   2  -9 -20   21.29    5.24
   2  -9 -20   10.25    4.44
  -2   9  20   15.51    4.43
   2  -9 -19    1.99    1.82
   2  -9 -19    6.47    3.81
  -2   9  19   -0.53    2.39
   2  -9 -18   41.59    6.70
  -2   9  18   43.44    7.11
   2  -9 -18   41.01    7.07
   2  -9 -17   -0.36    2.22
  -2   9  17   17.82    3.93
   2  -9 -17    1.77    2.68
  -2   9  17   17.24    5.17
  -2   9  17   14.85    3.89
   2  -9 -16   24.53    4.96
  -2   9  16   23.01    3.75
   2  -9 -16   20.02    4.39
  -2   9  16   32.06    4.81
   2  -9 -15   28.90    5.68
  -2   9  15   27.88    4.03
   2  -9 -15   23.18    4.63
  -2   9  15   17.23    4.22
  -2   9  15   29.33    4.90
   2  -9 -14    2.45    2.91
  -2   9  14    2.20    1.99
   2  -9 -14    3.62    1.94
  -2   9  14    1.45    1.80
  -2   9  14    0.47    1.08
   2  -9 -13   16.53    3.98
  -2   9  13   14.26    2.75
   2  -9 -13   20.54    4.06
  -2   9  13   16.00    3.97
  -2   9  13   22.04    3.87
   2  -9 -12    1.17    1.71
   2  -9 -12    1.26    1.89
  -2   9  12    0.14    1.12
  -2   9  12    1.33    1.27
   2  -9 -11    0.73    1.23
   2  -9 -11   -0.83    1.89
  -2   9  11    1.13    1.38
  -2   9  11    0.99    1.35
  -2   9  11    0.57    1.68
   2  -9 -10    0.38    1.48
   2  -9 -10    0.71    1.31
  -2   9  10   -0.49    0.55
  -2   9  10    1.05    1.38
  -2   9  10    0.43    1.34
  -2   9  10   -0.42    1.38
   2  -9  -9   48.49    5.63
   2  -9  -9   49.28    5.48
  -2   9   9   53.04    3.02
  -2   9   9   59.55    5.83
  -2   9   9   47.69    5.78
  -2   9   9   64.44    6.80
   2  -9  -8  286.73   13.09
   2  -9  -8  274.44   12.75
  -2   9   8  260.83    7.07
  -2   9   8  279.02   12.95
  -2   9   8  287.58   13.65
  -2   9   8  287.72   14.17
   2  -9  -7  286.32   12.54
   2  -9  -7  267.91   12.44
  -2   9   7  291.32   14.10
  -2   9   7  262.73   12.78
  -2   9   7  287.19   13.28
  -2   9   7  265.63    7.53
   2  -9  -6    0.26    0.74
   2  -9  -6    0.84    1.02
  -2   9   6    0.31    1.52
  -2   9   6    3.86    1.78
  -2   9   6   -0.31    0.87
  -2   9   6   -0.25    0.67
   2  -9  -5    1.13    1.21
   2  -9  -5   -0.72    0.68
  -2   9   5   -1.03    1.14
  -2   9   5   -2.03    1.57
   2  -9  -5    0.88    1.21
  -2   9   5    2.00    1.04
  -2   9   5    0.44    0.69
  -2   9   4   19.04    2.56
  -2   9   4   18.20    3.65
   2  -9  -4   22.84    3.60
  -2   9   4   19.15    3.86
   2  -9  -4   21.06    2.40
  -2   9   4   21.41    3.32
   2  -9  -4   26.66    3.45
  -2   9   3    0.85    1.14
  -2   9   3    0.83    1.59
   2  -9  -3    6.18    2.22
  -2   9   3    3.41    1.26
   2  -9  -3    2.31    1.03
  -2   9   3    2.90    1.38
   2  -9  -3    1.08    0.81
  -2   9   2   -0.44    1.17
   2  -9  -2    2.21    1.13
   2  -9  -2    0.27    0.58
  -2   9   2   -0.33    0.76
  -2   9   2    2.84    2.04
   2  -9  -1   63.07    5.00
  -2   9   1   66.07    6.83
  -2   9   1   63.02    4.92
  -2   9   1   66.83    7.57
   2  -9  -1   66.36    6.28
   2  -9   0    0.67    1.25
  -2   9   0   -1.86    2.29
  -2   9   0    0.09    0.70
  -2   9  -1  446.02   15.72
   2  -9   1  438.81   14.64
  -2   9  -1  448.86   17.81
  -2   9  -1  398.77   11.24
  -2   9  -2  123.60    8.67
   2  -9   2  152.85    8.96
  -2   9  -2  148.62   10.20
  -2   9  -2  121.48    6.05
  -2   9  -3   75.85    7.11
   2  -9   3   85.62    7.01
  -2   9  -3   88.49    8.03
  -2   9  -3   79.88    4.73
   2  -9   4   49.14    5.84
  -2   9  -4   56.94    6.54
   2  -9   5  140.28    9.71
  -2   9  -5  135.97   10.11
  -2   9  -5  125.56    9.83
   2  -9   6   19.13    4.02
  -2   9  -6   16.18    1.74
  -2   9  -6   10.99    3.08
  -2   9  -6   18.22    4.02
  -2   9  -7  125.88   10.81
   2  -9   7  123.35    9.78
  -2   9  -7  125.89    9.92
  -2   9  -8   52.77    6.54
   2  -9   8   63.30    7.33
  -2   9  -9    6.57    2.72
  -2   9  -9    6.82    2.78
   2  -9   9    4.00    2.18
  -2   9 -10   33.79    6.21
   2  -9  10   31.60    5.41
  -2   9 -10   38.57    5.76
  -2   9 -11    4.58    2.23
  -2   9 -11   13.80    4.67
  -2   9 -12   14.96    3.79
  -2   9 -12   15.68    4.62
  -2   9 -13    0.90    1.93
  -2   9 -14   10.13    4.35
  -2   9 -15   10.62    5.25
   2  -8 -23   14.57    4.95
   2  -8 -22    3.49    2.93
   2  -8 -22    0.18    2.51
   2  -8 -21   -1.72    2.32
   2  -8 -21   -1.34    2.15
   2  -8 -20   11.40    3.76
   2  -8 -20   20.81    5.20
   2  -8 -19    3.86    2.61
   2  -8 -19    3.21    1.69
  -2   8  19    0.70    2.21
   2  -8 -18  125.36   12.19
  -2   8  18  131.24   11.52
   2  -8 -18  126.20   11.13
   2  -8 -17   25.10    5.01
   2  -8 -17   23.51    5.26
  -2   8  17   34.27    4.40
  -2   8  17   39.80    6.15
  -2   8  17   35.35    4.79
   2  -8 -16    9.06    2.71
   2  -8 -16    7.15    2.78
  -2   8  16   10.21    2.46
  -2   8  16    9.18    3.24
  -2   8  16   17.50    3.61
   2  -8 -15   52.62    6.65
   2  -8 -15   60.85    7.62
  -2   8  15   59.56    5.48
  -2   8  15   62.18    7.59
  -2   8  15   58.82    6.10
  -2   8  14  118.55    8.63
   2  -8 -14  135.55   10.13
   2  -8 -14  133.74   10.82
  -2   8  14  126.67    7.81
  -2   8  14  124.02   10.23
   2  -8 -14  121.12    5.33
  -2   8  13  381.64   15.31
   2  -8 -13  389.48   17.70
   2  -8 -13  381.36   16.48
  -2   8  13  400.06   13.93
  -2   8  13  420.70   18.30
   2  -8 -13  394.55    9.05
  -2   8  12  113.79    8.42
   2  -8 -12  135.00    9.99
   2  -8 -12  119.08    9.02
  -2   8  12  110.36    4.94
  -2   8  12  114.22    7.38
  -2   8  12  111.95    9.19
   2  -8 -12  119.81    4.77
  -2   8  11   25.87    4.05
   2  -8 -11   32.75    4.68
   2  -8 -11   27.22    4.27
  -2   8  11   25.38    2.34
  -2   8  11   23.11    3.36
  -2   8  11   33.63    5.40
   2  -8 -11   27.37    2.16
   2  -8 -10   -1.12    1.43
   2  -8 -10    2.26    1.64
  -2   8  10    1.54    0.65
  -2   8  10    1.51    1.16
  -2   8  10    7.15    2.33
  -2   8  10    5.94    2.40
   2  -8  -9  464.05   16.75
   2  -8  -9  445.51   15.97
  -2   8   9  439.36    8.92
  -2   8   9  475.52   15.26
  -2   8   9  460.41   17.26
  -2   8   9  466.55   16.78
   2  -8  -8   38.87    4.84
   2  -8  -8   36.12    4.42
  -2   8   8   28.90    2.29
  -2   8   8   35.90    4.32
  -2   8   8   43.37    5.22
  -2   8   8   37.63    4.97
   2  -8  -7   99.98    7.10
   2  -8  -7   92.34    6.94
  -2   8   7   91.20    7.45
  -2   8   7   92.99    7.06
  -2   8   7   96.57    7.52
  -2   8   7   87.49    4.09
  -2   8   6   31.32    2.53
   2  -8  -6   30.80    2.05
   2  -8  -6   29.86    4.02
  -2   8   6   38.55    4.79
  -2   8   6   34.58    4.51
  -2   8   6   28.26    3.95
   2  -8  -6   27.73    3.59
  -2   8   5  227.50    7.25
   2  -8  -5  218.62    6.38
   2  -8  -5  219.80   10.37
  -2   8   5  210.55   11.29
  -2   8   5  237.70   11.73
  -2   8   5  240.27   11.14
   2  -8  -5  234.86   10.16
  -2   8   4  229.07    7.78
   2  -8  -4  249.63    7.65
   2  -8  -4  241.30   10.72
  -2   8   4  246.63   12.15
  -2   8   4  249.62   12.40
  -2   8   4  276.93   11.66
   2  -8  -4  262.29   10.18
  -2   8   3   69.54    4.40
   2  -8  -3   71.51    4.40
   2  -8  -3   77.61    6.09
  -2   8   3   74.76    6.83
  -2   8   3   71.81    6.84
   2  -8  -3   75.60    5.24
  -2   8   3   70.81    4.64
  -2   8   2  372.48   11.40
  -2   8   2  422.46   16.15
   2  -8  -2  421.71   14.28
  -2   8   2  442.23   17.70
  -2   8   2  409.58   11.39
   2  -8  -2  428.63   11.63
  -2   8   2  388.70   11.95
   2  -8  -2  425.58   11.48
   2  -8  -1   87.77    5.57
  -2   8   1   80.67    7.10
  -2   8   1   81.24    5.18
  -2   8   1   70.15    7.21
   2  -8   0    1.81    1.25
  -2   8   0   -0.71    1.72
  -2   8   0    0.21    0.70
   2  -8   0    3.52    1.58
   2  -8   1   54.70    4.96
  -2   8  -1   59.55    4.04
  -2   8  -1   51.36    5.65
   2  -8   2    0.16    0.91
  -2   8  -2    0.77    0.67
  -2   8  -3   20.31    3.71
   2  -8   3   21.69    3.48
  -2   8  -3   19.57    3.93
  -2   8  -3   19.95    2.26
  -2   8  -4  661.05   20.50
   2  -8   4  686.51   19.49
  -2   8  -4  647.12   12.14
  -2   8  -4  702.86   21.32
  -2   8  -5    3.00    1.88
  -2   8  -5    8.23    2.37
   2  -8   5    8.75    2.13
  -2   8  -5    3.84    2.13
  -2   8  -5    5.25    1.26
  -2   8  -6   31.46    4.74
  -2   8  -6   37.12    5.47
   2  -8   6   34.32    4.75
  -2   8  -6   33.67    4.97
  -2   8  -6   27.03    2.51
   2  -8   7   31.65    4.85
  -2   8  -7   32.63    5.14
  -2   8  -7   37.28    5.20
  -2   8  -7   33.73    5.30
   2  -8   8   40.96    5.52
  -2   8  -8   40.13    5.97
  -2   8  -8   38.62    5.71
  -2   8  -8   36.26    5.03
  -2   8  -9   14.48    3.97
  -2   8  -9   13.67    3.36
  -2   8  -9   11.92    3.59
   2  -8   9   14.22    3.58
   2  -8  10   25.29    4.68
  -2   8 -10   19.90    4.63
  -2   8 -10   11.59    3.05
  -2   8 -10   31.17    5.68
   2  -8  11  185.45   12.92
  -2   8 -11  202.21   14.57
  -2   8 -11  185.11   13.32
  -2   8 -11  194.53   11.49
  -2   8 -12   14.75    4.59
   2  -8  12   11.44    3.53
  -2   8 -12   14.87    3.35
  -2   8 -12   12.59    4.01
  -2   8 -13   -1.70    2.26
  -2   8 -13    1.11    2.47
  -2   8 -14   10.88    4.24
  -2   8 -14    5.02    2.35
  -2   8 -15    3.27    3.11
  -2   8 -15    0.70    2.81
  -2   8 -16   14.03    4.98
  -2   8 -17    2.38    2.75
   2  -7 -23   25.35    6.30
   2  -7 -23   29.67    7.34
   2  -7 -22   74.84    9.76
   2  -7 -22   63.33    9.38
   2  -7 -21    0.65    2.07
   2  -7 -21    2.55    2.84
   2  -7 -20    2.12    2.42
   2  -7 -20   -0.84    1.73
  -2   7  19    5.42    3.11
   2  -7 -19   -1.18    2.45
   2  -7 -19    2.78    2.71
  -2   7  18   50.41    6.96
   2  -7 -18   41.60    6.42
   2  -7 -18   47.69    7.49
   2  -7 -17    2.43    1.82
   2  -7 -17    4.94    2.88
  -2   7  17    3.10    2.97
  -2   7  17    3.87    1.97
  -2   7  17    1.47    1.14
  -2   7  16   75.89    6.44
   2  -7 -16   81.06    8.38
   2  -7 -16   80.13    8.78
  -2   7  16   72.75    5.85
  -2   7  16   93.28    9.17
   2  -7 -16   74.74    5.37
  -2   7  15   38.41    4.59
   2  -7 -15   42.46    5.86
   2  -7 -15   36.69    5.88
  -2   7  15   33.77    3.88
  -2   7  15   43.09    6.18
   2  -7 -15   36.43    3.54
  -2   7  14  165.98    9.48
   2  -7 -14  128.95   10.44
   2  -7 -14  122.99    9.65
  -2   7  14  159.63    8.27
  -2   7  14  153.01   10.97
   2  -7 -14  153.34    6.83
  -2   7  13   29.45    4.03
   2  -7 -13   27.45    4.52
   2  -7 -13   33.00    4.88
  -2   7  13   28.59    3.15
  -2   7  13   27.15    3.41
  -2   7  13   25.56    4.58
   2  -7 -13   28.57    2.83
  -2   7  12   70.72    6.13
   2  -7 -12   85.35    7.99
   2  -7 -12   79.57    7.24
  -2   7  12   79.14    4.75
  -2   7  12   71.95    5.44
  -2   7  12   81.78    7.62
   2  -7 -12   77.22    4.28
   2  -7 -11   44.05    5.48
   2  -7 -11   39.92    5.06
  -2   7  11   42.14    3.28
  -2   7  11   43.66    4.36
  -2   7  11   39.19    5.22
   2  -7 -11   39.00    2.94
  -2   7  11   38.39    4.57
   2  -7 -10    7.37    2.71
   2  -7 -10   12.88    2.92
  -2   7  10    8.48    1.44
  -2   7  10    8.40    2.26
   2  -7 -10   10.15    1.48
  -2   7  10   15.63    3.01
   2  -7  -9   29.51    4.30
   2  -7  -9   41.49    4.74
  -2   7   9   37.18    2.74
  -2   7   9   37.08    4.05
  -2   7   9   34.42    4.61
   2  -7  -9   36.42    2.56
  -2   7   9   37.52    4.54
   2  -7  -8  240.72   11.30
   2  -7  -8  249.88   11.27
  -2   7   8  250.27    6.82
  -2   7   8  260.47   10.57
  -2   7   8  260.82   12.13
  -2   7   8  259.61   11.72
   2  -7  -7   61.38    5.55
   2  -7  -7   69.12    5.70
  -2   7   7   66.81    3.49
  -2   7   7   68.04    5.56
   2  -7  -7   65.75    5.04
  -2   7   7   61.39    5.79
  -2   7   7   64.97    5.90
  -2   7   6    2.08    0.75
   2  -7  -6    4.08    0.69
   2  -7  -6    4.59    1.75
  -2   7   6    3.92    1.90
  -2   7   6    3.82    1.76
   2  -7  -6    3.29    1.33
  -2   7   6    2.43    1.70
   2  -7  -6    1.97    1.26
   2  -7  -5    2.28    0.65
   2  -7  -5    1.52    1.07
  -2   7   5    2.25    1.46
  -2   7   5    1.15    1.22
  -2   7   5    1.71    0.80
   2  -7  -5    0.55    1.25
   2  -7  -4  224.65    6.54
   2  -7  -4  227.26    9.85
  -2   7   4  229.74   10.95
  -2   7   4  211.77   10.71
  -2   7   4  217.51    6.98
   2  -7  -4  227.63    9.08
  -2   7   3    1.76    0.71
   2  -7  -3    1.54    0.81
   2  -7  -3    2.62    1.29
  -2   7   3    2.84    1.31
  -2   7   3    2.76    1.44
   2  -7  -3    1.04    1.00
  -2   7   3    0.63    0.74
  -2   7   2  169.14    7.05
  -2   7   2  160.38    9.27
   2  -7  -2  169.49    8.50
  -2   7   2  163.84    6.60
   2  -7  -2  171.14    6.72
  -2   7   2  148.97    9.59
  -2   7   2  154.98    7.02
   2  -7  -2  159.22    6.82
   2  -7  -1   36.76    4.10
  -2   7   1   33.38    4.63
   2  -7  -1   29.76    3.04
  -2   7   1   30.86    3.09
  -2   7   1   34.09    4.23
   2  -7  -1   28.53    2.74
  -2   7   1   32.97    3.21
   2  -7   0  166.04    8.49
   2  -7   0  170.33    7.62
  -2   7   0  161.17    6.49
  -2   7   0  162.29    9.29
   2  -7   1    0.94    0.88
  -2   7  -1    2.48    0.79
  -2   7  -1    4.20    1.80
   2  -7   2    1.23    1.02
  -2   7  -2    2.96    1.79
  -2   7  -2    0.28    1.01
  -2   7  -2    0.84    0.80
   2  -7   3    8.22    1.98
   2  -7   3    7.01    1.88
  -2   7  -3   13.95    2.91
  -2   7  -3    7.14    2.51
  -2   7  -3    7.90    1.37
   2  -7   4    0.47    0.78
   2  -7   4    1.99    1.03
  -2   7  -4    1.35    1.17
  -2   7  -4   -1.33    1.82
  -2   7  -4    2.85    1.56
  -2   7  -4    1.94    0.88
   2  -7   5    3.64    1.38
   2  -7   5    3.16    1.36
  -2   7  -5    3.28    1.23
  -2   7  -5    3.32    1.46
  -2   7  -5    1.45    1.64
  -2   7  -5    1.60    0.62
   2  -7   6    6.80    2.36
  -2   7  -6    4.53    2.03
  -2   7  -6    2.11    1.17
   2  -7   6    3.37    1.24
  -2   7  -6    5.71    1.18
   2  -7   7    6.37    2.50
  -2   7  -7    1.22    1.12
  -2   7  -7    3.48    2.26
  -2   7  -7    8.12    2.31
   2  -7   7    1.51    1.14
  -2   7  -8    2.25    2.21
  -2   7  -8   -1.12    1.60
  -2   7  -8    1.42    1.56
   2  -7   8    0.20    1.17
  -2   7  -9  220.31   11.53
  -2   7  -9  239.35   14.22
  -2   7  -9  225.23   13.30
   2  -7   9  205.67   12.33
  -2   7 -10   -0.78    1.33
  -2   7 -10   -0.91    1.47
  -2   7 -10   -0.59    1.54
   2  -7  10    0.68    2.14
  -2   7 -11   47.74    5.36
  -2   7 -11   60.90    7.92
  -2   7 -11   67.34    7.99
   2  -7  11   52.69    6.67
  -2   7 -12   18.23    4.74
  -2   7 -12   13.44    3.09
  -2   7 -12   14.16    4.04
   2  -7  12   14.08    3.76
  -2   7 -13   13.38    3.71
  -2   7 -13   13.06    4.06
   2  -7  13    6.46    2.44
  -2   7 -14   28.39    5.57
  -2   7 -14   19.15    5.26
  -2   7 -15   17.62    4.62
  -2   7 -15   24.41    5.82
  -2   7 -16    0.04    1.97
  -2   7 -16    2.54    3.09
  -2   7 -17    4.20    3.25
  -2   7 -17    7.06    3.32
  -2   7 -18   -1.65    2.26
  -2   7 -18    7.15    4.20
  -2   7 -19   22.68    5.93
   2  -6 -23   -2.89    2.84
   2  -6 -23    2.24    2.59
   2  -6 -22    3.75    3.25
   2  -6 -22   -1.59    2.72
   2  -6 -21    1.39    2.54
   2  -6 -21   -1.97    3.02
   2  -6 -20    8.44    3.59
   2  -6 -20   12.62    4.50
  -2   6  19  104.67   10.09
   2  -6 -19  117.90   10.85
   2  -6 -19  138.78   12.58
   2  -6 -18   57.26    7.43
  -2   6  18   56.18    7.47
   2  -6 -18   46.68    5.04
   2  -6 -18   50.05    7.58
   2  -6 -17    3.16    2.30
   2  -6 -17    3.61    2.41
  -2   6  17    1.08    1.05
  -2   6  17    0.12    1.22
   2  -6 -17   -0.08    1.25
  -2   6  16   56.82    5.28
   2  -6 -16   76.84    8.09
   2  -6 -16   67.63    7.88
  -2   6  16   57.40    4.93
  -2   6  16   59.61    6.99
   2  -6 -16   60.61    5.26
  -2   6  15   36.45    4.21
   2  -6 -15   45.58    5.91
   2  -6 -15   38.93    5.91
  -2   6  15   42.46    4.07
  -2   6  15   36.92    5.63
   2  -6 -15   38.33    4.03
  -2   6  14    4.46    1.65
   2  -6 -14    2.63    1.46
   2  -6 -14    3.84    1.69
  -2   6  14    5.18    1.74
  -2   6  14    6.07    2.62
   2  -6 -14    4.10    1.43
  -2   6  13  121.21    7.76
   2  -6 -13  118.15    6.31
   2  -6 -13  102.73    4.54
   2  -6 -13  110.01    8.76
  -2   6  13   98.05    6.12
  -2   6  13   97.69    6.11
  -2   6  13  115.94    9.55
   2  -6 -13  118.29    9.51
  -2   6  12  210.09    9.88
   2  -6 -12  212.50    7.83
   2  -6 -12  200.44    5.70
   2  -6 -12  210.58   11.54
  -2   6  12  173.28    7.64
  -2   6  12  202.36    8.52
  -2   6  12  216.17   12.12
   2  -6 -12  186.83   11.37
   2  -6 -11  205.33    7.22
  -2   6  11  225.16   10.19
   2  -6 -11  207.13    5.02
   2  -6 -11  186.58   10.54
  -2   6  11  193.80    7.60
  -2   6  11  209.33    8.58
  -2   6  11  222.57   11.80
   2  -6 -11  220.93   12.05
   2  -6 -10  338.50    8.72
  -2   6  10  302.82   11.91
   2  -6 -10  333.40    5.45
   2  -6 -10  332.83   13.47
  -2   6  10  332.76    9.27
  -2   6  10  329.32   10.71
  -2   6  10  338.92   14.23
   2  -6 -10  326.46   14.14
   2  -6  -9   -0.26    0.50
  -2   6   9   -0.40    0.79
   2  -6  -9    0.29    0.31
   2  -6  -9   -0.90    1.08
  -2   6   9    0.51    0.77
   2  -6  -9    0.80    1.26
  -2   6   9    0.63    1.07
  -2   6   9    2.88    1.71
   2  -6  -9   -0.32    1.13
   2  -6  -8   20.91    3.25
   2  -6  -8   18.08    2.99
  -2   6   8   17.02    1.97
  -2   6   8   19.37    2.68
   2  -6  -8    9.88    2.39
  -2   6   8   17.91    3.14
  -2   6   8   21.79    3.33
   2  -6  -8   17.30    1.84
  -2   6   7  268.48   11.03
   2  -6  -7  253.00    6.69
   2  -6  -7  252.61    3.86
   2  -6  -7  263.05   10.84
  -2   6   7  263.74    6.97
  -2   6   7  260.67    9.77
  -2   6   7  246.78   11.16
   2  -6  -7  259.68   11.01
  -2   6   6  359.43    8.09
  -2   6   6  347.47   12.57
   2  -6  -6  363.76   12.22
   2  -6  -6  359.91    5.48
  -2   6   6  375.60   11.98
   2  -6  -6  396.32   11.03
   2  -6  -6  367.23   12.55
  -2   6   5  352.03   12.57
  -2   6   5  364.47    8.17
   2  -6  -5  382.84   12.28
   2  -6  -5  389.22    6.69
  -2   6   5  364.07   12.24
   2  -6  -5  388.22   11.12
   2  -6  -5  399.54   12.33
  -2   6   4  357.14    8.33
  -2   6   4  357.33   12.75
   2  -6  -4  368.10   11.85
   2  -6  -4  352.60    7.31
  -2   6   4  359.39   12.66
   2  -6  -4  355.35   11.01
   2  -6  -4  385.93   11.51
  -2   6   3  858.55   19.70
  -2   6   3  840.55   13.53
   2  -6  -3  829.16   12.42
   2  -6  -3  840.61   17.78
  -2   6   3  860.94   20.47
   2  -6  -3  843.70   17.73
   2  -6  -3  847.17   15.92
  -2   6   2  480.10   10.98
  -2   6   2  377.01   12.97
  -2   6   2  515.81   10.68
   2  -6  -2  505.84   10.56
   2  -6  -2  396.11   12.13
  -2   6   2  449.25   15.27
  -2   6   2  476.92   11.85
   2  -6  -2  489.67   13.87
   2  -6  -2  509.34   11.39
  -2   6   1    0.08    0.66
   2  -6  -1    0.94    0.53
   2  -6  -1    0.61    1.00
   2  -6  -1    2.01    0.88
  -2   6   1   -0.54    1.07
   2  -6  -1    1.77    0.74
  -2   6   1    1.35    0.53
   2  -6   0   77.75    4.77
  -2   6   0   81.39    5.01
   2  -6   0   78.39    5.42
  -2   6   0   80.13    4.17
  -2   6   0   81.02    6.11
   2  -6   0   72.84    5.09
  -2   6  -1  434.23   14.27
   2  -6   1  414.24   11.92
  -2   6  -1  431.66   12.13
   2  -6   1  437.58   12.02
   2  -6   1  417.73   12.67
  -2   6  -1  405.63   13.48
  -2   6  -1  424.92    9.03
   2  -6   2  126.68    6.89
   2  -6   2  129.81    6.62
  -2   6  -2  122.50    7.66
  -2   6  -2  128.16    7.95
  -2   6  -2  134.28    4.80
   2  -6   3  128.03    7.28
   2  -6   3  147.68    6.98
  -2   6  -3  135.93    8.22
  -2   6  -3  137.85    4.63
  -2   6  -3  141.21    8.25
   2  -6   4   13.99    2.50
  -2   6  -4   18.13    3.19
  -2   6  -4   10.77    2.34
  -2   6  -4   13.33    1.48
   2  -6   4   11.32    2.01
   2  -6   5   96.74    6.84
  -2   6  -5  110.30    7.85
  -2   6  -5   99.03    7.08
  -2   6  -5  108.90    7.92
  -2   6  -5  110.31    4.15
   2  -6   5  105.25    5.85
   2  -6   6  152.66    9.07
  -2   6  -6  157.63    6.99
  -2   6  -6  152.91    9.69
  -2   6  -6  149.26    8.65
  -2   6  -6  140.53    9.29
   2  -6   6  143.66    6.74
   2  -6   7   65.83    6.18
  -2   6  -7   50.23    3.94
  -2   6  -7   58.84    6.31
  -2   6  -7   60.08    5.64
  -2   6  -7   55.20    5.97
   2  -6   7   50.79    4.14
   2  -6   8    4.96    1.69
  -2   6  -8    1.76    1.20
  -2   6  -8    0.68    1.37
  -2   6  -8    4.41    1.62
  -2   6  -8    0.46    1.72
   2  -6   8    1.61    1.09
   2  -6   9   26.14    4.19
  -2   6  -9   31.57    4.19
  -2   6  -9   24.20    2.73
  -2   6  -9   31.71    5.11
  -2   6  -9   28.25    4.66
   2  -6   9   28.28    3.16
  -2   6 -10   14.43    3.66
  -2   6 -10    9.08    1.72
  -2   6 -10    9.63    2.49
   2  -6  10    7.69    2.70
  -2   6 -11   74.76    6.27
  -2   6 -11   95.52    9.26
  -2   6 -11   86.27    5.29
  -2   6 -11   78.46    7.95
   2  -6  11   77.82    7.95
  -2   6 -12    2.96    1.16
  -2   6 -12    4.74    2.37
  -2   6 -12    4.78    1.76
  -2   6 -12    9.49    3.29
   2  -6  12    4.11    2.45
  -2   6 -13   84.16    6.38
  -2   6 -13   98.06   10.00
   2  -6  13  108.10    9.78
  -2   6 -13  100.87    9.65
  -2   6 -14   28.80    5.57
   2  -6  14   29.97    5.36
  -2   6 -14   30.79    5.51
  -2   6 -15    1.71    2.52
  -2   6 -15    1.92    1.76
  -2   6 -16   14.83    4.88
  -2   6 -16   22.05    5.35
  -2   6 -17   61.64    9.15
  -2   6 -17   41.11    6.86
  -2   6 -18   14.52    4.79
  -2   6 -18    3.58    2.27
  -2   6 -19   10.89    4.57
  -2   6 -19    6.89    3.74
  -2   6 -20    5.89    3.66
  -2   6 -20   -1.00    2.61
   2  -5 -23    3.88    3.18
   2  -5 -23    2.86    3.50
   2  -5 -22   16.05    4.88
   2  -5 -22   34.85    7.06
   2  -5 -21   66.22    9.13
   2  -5 -21   84.03   10.10
   2  -5 -20    4.04    2.75
   2  -5 -20    2.90    2.57
   2  -5 -19   20.83    3.90
   2  -5 -19   10.00    3.11
   2  -5 -19   15.11    4.71
   2  -5 -18    0.09    1.90
  -2   5  18   -1.03    1.93
   2  -5 -18    2.84    2.13
   2  -5 -18    0.88    1.56
   2  -5 -17   -0.07    1.79
   2  -5 -17   -0.62    1.69
  -2   5  17    0.38    0.86
  -2   5  17   -0.15    1.37
   2  -5 -17    0.87    1.16
   2  -5 -16   10.93    3.20
   2  -5 -16   20.58    4.54
   2  -5 -16   17.05    3.16
  -2   5  16   14.69    3.54
  -2   5  16   13.13    2.38
  -2   5  16   16.77    2.69
   2  -5 -15  174.85   11.70
   2  -5 -15  193.38    9.47
  -2   5  15  180.25    8.17
  -2   5  15  184.10   11.83
   2  -5 -15  193.36   12.85
  -2   5  15  197.15    8.89
   2  -5 -14   29.41    4.82
   2  -5 -14   32.79    3.74
  -2   5  14   29.51    3.39
   2  -5 -14   20.76    4.23
  -2   5  14   35.92    5.13
  -2   5  14   36.75    3.99
   2  -5 -13  165.30    6.87
   2  -5 -13  170.45   10.63
   2  -5 -13  162.88    8.28
  -2   5  13  161.28    7.33
   2  -5 -13  167.66   11.23
  -2   5  13  156.02   10.24
   2  -5 -13  146.59    7.49
  -2   5  13  154.45    8.04
   2  -5 -12  259.23    7.85
   2  -5 -12  242.99   12.36
  -2   5  12  251.99    9.88
   2  -5 -12  246.40    9.95
  -2   5  12  264.20    9.13
  -2   5  12  289.70   13.45
   2  -5 -12  248.19   12.95
  -2   5  12  264.36   10.30
   2  -5 -12  277.87    9.85
   2  -5 -11   72.84    3.86
   2  -5 -11   69.37    6.29
  -2   5  11   56.53    4.47
  -2   5  11   72.18    4.71
   2  -5 -11   73.44    5.44
   2  -5 -11   67.70    6.37
  -2   5  11   76.05    6.73
   2  -5 -11   68.47    4.53
  -2   5  11   57.58    4.83
   2  -5 -10   71.30    3.47
   2  -5 -10   81.06    6.59
  -2   5  10   69.94    4.64
   2  -5 -10   68.36    5.14
  -2   5  10   74.03    4.61
   2  -5 -10   75.21    6.75
  -2   5  10   65.61    6.14
  -2   5  10   75.97    5.56
   2  -5 -10   75.18    4.49
   2  -5  -9  250.42    5.90
   2  -5  -9  227.54   10.63
  -2   5   9  236.83    7.85
   2  -5  -9  257.16   10.00
  -2   5   9  236.62    8.30
   2  -5  -9  225.51   11.21
  -2   5   9  255.88   11.52
   2  -5  -9  253.04    7.64
  -2   5   9  245.72    9.85
   2  -5  -8  131.28    3.83
   2  -5  -8  136.71    7.81
  -2   5   8  125.65    5.43
   2  -5  -8  112.34    6.72
  -2   5   8  121.49    5.92
  -2   5   8  130.81    8.03
   2  -5  -8  130.56    7.95
   2  -5  -8  119.47    4.95
  -2   5   8  121.50    6.90
   2  -5  -7  169.16    5.58
  -2   5   7  171.95    8.14
  -2   5   7  175.68    8.13
   2  -5  -7  178.65    8.63
  -2   5   7  183.18    6.11
  -2   5   7  196.51    7.54
   2  -5  -7  189.37    8.65
  -2   5   7  187.36    9.30
   2  -5  -7  194.15    9.25
  -2   5   6   22.03    2.94
   2  -5  -6   22.30    2.85
  -2   5   6   19.59    1.93
  -2   5   6   24.45    2.85
   2  -5  -6   16.50    2.65
  -2   5   6   28.30    3.49
   2  -5  -6   19.17    1.78
   2  -5  -6   20.58    3.02
   2  -5  -5  330.37    7.47
  -2   5   5  350.72    7.82
  -2   5   5  339.28   11.39
   2  -5  -5  349.77   11.92
   2  -5  -5  348.57   11.10
  -2   5   5  323.49   11.01
   2  -5  -5  336.05    5.76
  -2   5   5  351.25   10.83
   2  -5  -5  350.67    9.40
   2  -5  -5  351.03   11.19
  -2   5   4  645.46   15.67
  -2   5   4  635.63   10.51
   2  -5  -4  706.95   16.88
   2  -5  -4  625.93   14.57
   2  -5  -4  626.95    8.87
  -2   5   4  651.22   15.45
   2  -5  -4  638.55   13.00
   2  -5  -4  634.49   14.04
  -2   5   3  224.29    9.24
   2  -5  -3  235.75    9.85
  -2   5   3  230.76    6.56
   2  -5  -3  245.42    8.86
  -2   5   3  245.92    9.11
   2  -5  -3  213.82    5.71
  -2   5   3  241.43    9.83
   2  -5  -3  236.27    8.28
   2  -5  -3  247.87    8.21
  -2   5   2  323.05   11.13
  -2   5   2  339.32    8.37
   2  -5  -2  332.73   11.56
   2  -5  -2  322.74    7.65
  -2   5   2  332.55   10.44
   2  -5  -2  314.73    9.94
  -2   5   2  328.23   11.95
   2  -5  -2  334.34   10.15
   2  -5  -2  350.28    9.04
   2  -5  -1   67.25    5.27
  -2   5   1   76.57    5.52
  -2   5   1   66.67    4.68
   2  -5  -1   75.79    4.92
   2  -5  -1   71.12    3.89
  -2   5   1   78.60    4.16
   2  -5  -1   74.96    4.93
  -2   5   1   70.38    3.90
   2  -5  -1   76.39    5.12
   2  -5  -1   72.69    3.74
  -2   5   0  288.81   10.64
   2  -5   0  271.94    8.18
  -2   5   0  287.92    8.56
  -2   5   0  270.59    9.45
   2  -5   0  279.39    9.42
   2  -5   0  291.05    9.50
   2  -5   0  272.96   10.03
  -2   5   0  281.83    9.81
   2  -5   0  272.43    6.54
  -2   5   0  289.98    7.24
   2  -5   1    0.19    0.75
  -2   5  -1    0.75    0.83
   2  -5   1   -0.62    1.18
   2  -5   1    0.37    0.49
  -2   5  -1    1.40    0.95
   2  -5   1    1.34    1.05
  -2   5  -1    0.23    0.72
  -2   5  -1    0.57    0.47
  -2   5  -2   25.17    2.95
   2  -5   2   23.80    2.80
   2  -5   2   32.40    3.19
  -2   5  -2   28.25    3.51
  -2   5  -2   27.07    3.39
  -2   5  -2   25.20    1.83
   2  -5   3  211.28    8.72
   2  -5   3  248.22    8.33
  -2   5  -3  247.47   10.09
  -2   5  -3  246.60   10.49
  -2   5  -3  253.50    5.44
   2  -5   4  369.20   12.12
  -2   5  -4  366.25   10.00
  -2   5  -4  370.74   12.45
  -2   5  -4  378.09   13.34
  -2   5  -4  379.79    6.61
   2  -5   4  373.40   10.13
   2  -5   5    0.74    0.68
  -2   5  -5    0.75    0.63
  -2   5  -5    0.78    0.89
  -2   5  -5    0.86    1.37
   2  -5   5    1.35    0.87
   2  -5   6    4.43    1.62
  -2   5  -6    2.70    1.04
  -2   5  -6    0.46    1.03
  -2   5  -6    1.18    0.77
  -2   5  -6    0.82    1.16
   2  -5   6    1.21    0.89
   2  -5   7   -1.46    1.66
  -2   5  -7    0.41    0.67
  -2   5  -7    1.93    1.38
  -2   5  -7   -0.07    0.73
  -2   5  -7    2.54    1.31
   2  -5   7    0.81    0.98
   2  -5   8    0.53    0.91
  -2   5  -8    0.70    0.71
  -2   5  -8    1.95    1.87
  -2   5  -8    1.28    1.12
  -2   5  -8   -1.41    1.54
   2  -5   8   -0.60    0.74
   2  -5   9   37.87    4.85
  -2   5  -9   29.02    4.57
  -2   5  -9   29.81    3.09
  -2   5  -9   30.63    3.85
  -2   5  -9   31.15    4.57
   2  -5   9   30.27    3.20
   2  -5  10   51.21    5.68
  -2   5 -10   70.90    4.78
  -2   5 -10   71.75    7.51
  -2   5 -10   61.48    5.20
  -2   5 -10   65.69    6.92
  -2   5 -10   59.66    3.63
   2  -5  10   57.97    4.56
  -2   5 -11   57.54    5.06
  -2   5 -11   68.11    7.38
   2  -5  11   62.21    6.73
  -2   5 -11   63.59    4.60
  -2   5 -11   55.45    6.78
  -2   5 -12   45.25    4.35
  -2   5 -12   44.83    6.09
   2  -5  12   44.96    5.85
  -2   5 -12   49.59    4.11
  -2   5 -12   54.41    7.05
  -2   5 -13  143.80   11.61
  -2   5 -13  129.15    6.82
   2  -5  13  134.24   10.54
  -2   5 -13  152.31   11.30
   2  -5  14   55.47    7.22
  -2   5 -14   59.78    7.60
  -2   5 -15   29.14    5.64
   2  -5  15   30.83    5.44
  -2   5 -15   41.34    6.25
  -2   5 -16   15.26    4.08
  -2   5 -16   10.66    4.01
  -2   5 -17   24.64    5.26
  -2   5 -17   23.48    5.55
  -2   5 -18    9.04    3.60
  -2   5 -18   14.30    5.04
  -2   5 -19   27.71    6.04
  -2   5 -19   31.59    7.03
  -2   5 -20   18.21    4.97
  -2   5 -20   17.64    5.44
  -2   5 -20   15.38    4.78
  -2   5 -21   -1.34    2.95
   2  -4 -23   13.99    5.19
   2  -4 -23   19.00    5.51
   2  -4 -22    2.00    2.64
   2  -4 -22    0.03    2.27
   2  -4 -21    3.76    3.34
   2  -4 -21    8.67    3.80
   2  -4 -20   96.43   10.71
   2  -4 -20   99.83    8.86
   2  -4 -20  109.77   11.14
   2  -4 -19   16.04    4.24
   2  -4 -19   13.51    4.25
   2  -4 -19    8.50    2.69
   2  -4 -18   57.54    7.88
   2  -4 -18   51.33    6.05
   2  -4 -18   59.47    7.66
   2  -4 -17    7.14    2.56
   2  -4 -17    7.03    3.13
  -2   4  17    3.50    1.79
  -2   4  17    1.11    1.58
   2  -4 -17    6.69    2.31
   2  -4 -16  118.21    8.21
   2  -4 -16  121.05   10.08
  -2   4  16  113.66    6.43
   2  -4 -16  115.88   10.22
  -2   4  16  110.52    9.04
  -2   4  16  111.23    6.03
   2  -4 -15   21.33    4.36
   2  -4 -15   22.00    4.36
  -2   4  15   21.50    2.95
  -2   4  15   17.76    4.01
  -2   4  15   18.57    2.58
   2  -4 -15   18.55    3.33
   2  -4 -14   58.37    6.84
   2  -4 -14   50.93    5.05
  -2   4  14   58.64    6.31
   2  -4 -14   53.82    6.57
  -2   4  14   48.97    3.97
  -2   4  14   51.15    4.20
   2  -4 -13   40.86    3.81
   2  -4 -13   44.46    5.52
   2  -4 -13   44.22    4.43
   2  -4 -13   33.91    3.60
  -2   4  13   42.79    5.04
   2  -4 -13   42.22    5.47
  -2   4  13   40.94    3.47
  -2   4  13   37.99    3.65
   2  -4 -12   48.48    3.93
   2  -4 -12   56.13    5.86
   2  -4 -12   55.08    4.59
   2  -4 -12   39.77    3.64
  -2   4  12   47.68    3.79
   2  -4 -12   47.55    5.83
  -2   4  12   48.84    5.37
  -2   4  12   47.14    4.11
  -2   4  11    9.30    1.89
   2  -4 -11    7.68    1.64
   2  -4 -11    8.52    2.64
  -2   4  11    8.28    1.86
   2  -4 -11    6.05    1.59
  -2   4  11    8.91    1.66
  -2   4  11    7.05    2.07
   2  -4 -11    7.88    1.71
  -2   4  11    4.57    1.35
  -2   4  10    3.30    1.12
   2  -4 -10    4.97    1.25
   2  -4 -10    4.96    1.90
  -2   4  10    3.43    1.24
  -2   4  10    3.57    1.20
   2  -4 -10    1.66    0.68
  -2   4  10    4.69    1.51
  -2   4  10    3.12    0.95
   2  -4 -10    4.82    1.35
   2  -4  -9  118.31    4.81
  -2   4   9  107.55    5.92
   2  -4  -9  100.11    6.92
  -2   4   9  109.47    5.77
   2  -4  -9  106.65    5.68
  -2   4   9  110.66    5.12
  -2   4   9  121.98    7.65
   2  -4  -9  112.40    5.56
  -2   4   9  105.09    6.04
  -2   4   8    6.54    1.49
   2  -4  -8    4.68    0.94
   2  -4  -8    4.13    1.75
  -2   4   8    5.09    1.30
  -2   4   8    7.11    1.34
   2  -4  -8    3.63    1.08
  -2   4   8    5.63    1.84
  -2   4   8    6.95    1.71
   2  -4  -8    6.75    1.30
  -2   4   7    3.35    1.25
   2  -4  -7    0.40    0.48
  -2   4   7    1.35    0.87
   2  -4  -7    1.55    0.77
  -2   4   7    0.99    0.49
   2  -4  -7    1.01    0.82
  -2   4   7    0.98    0.56
  -2   4   7    2.16    1.15
   2  -4  -7    0.62    0.60
  -2   4   6  748.65   15.24
   2  -4  -6  767.69   16.61
  -2   4   6  765.14   12.25
   2  -4  -6  775.72   15.61
  -2   4   6  779.73   13.37
   2  -4  -6  782.05   17.25
   2  -4  -6  744.96   11.67
  -2   4   6  756.08   15.85
  -2   4   5   23.77    2.77
   2  -4  -5   17.61    2.44
  -2   4   5   20.88    2.74
  -2   4   5   22.03    2.05
  -2   4   5   24.87    2.53
   2  -4  -5   21.29    2.72
  -2   4   5   24.32    2.84
   2  -4  -5   22.51    2.82
   2  -4  -5   18.24    1.77
  -2   4   4  214.11    8.23
   2  -4  -4  270.85    8.99
  -2   4   4  244.68    8.64
  -2   4   4  303.07    9.15
   2  -4  -4  289.91    7.54
   2  -4  -4  299.55    9.38
  -2   4   4  278.52    6.68
   2  -4  -4  273.36    6.60
  -2   4   4  269.02    9.36
   2  -4  -4  276.75    9.59
   2  -4  -3   99.75    5.79
  -2   4   3   96.80    3.93
   2  -4  -3   94.36    3.94
  -2   4   3  100.69    5.67
  -2   4   3   91.37    5.20
   2  -4  -3   95.72    5.11
   2  -4  -3   98.04    3.51
  -2   4   3   96.38    5.51
   2  -4  -3   97.88    4.63
   2  -4  -3   97.27    4.94
  -2   4   2  449.05    8.93
   2  -4  -2  454.81   12.29
  -2   4   2  463.87   12.24
   2  -4  -2  468.03   11.04
  -2   4   2  464.55   11.34
   2  -4  -2  445.86    8.12
   2  -4  -2  465.88   10.50
   2  -4  -2  463.30    9.84
  -2   4   1  388.86    8.75
  -2   4   1  361.60   10.67
   2  -4  -1  344.32   10.70
  -2   4   1  382.19   10.11
   2  -4  -1  416.00   10.26
  -2   4   1  400.13    8.39
   2  -4  -1  387.70    8.25
  -2   4   1  368.64    9.73
   2  -4  -1  390.07   10.24
   2  -4  -1  392.28    8.20
  -2   4   0  545.77   13.23
   2  -4   0  556.82   13.65
   2  -4   0  545.18   10.55
  -2   4   0  540.51   10.67
  -2   4   0  536.26   12.00
   2  -4   0  544.60   11.85
   2  -4   0  535.86   11.86
  -2   4   0  539.17   12.14
  -2   4   0  534.47    8.77
   2  -4   0  497.72   12.33
   2  -4   0  558.88    8.54
  -2   4  -1  787.32   15.87
   2  -4   1  774.53   13.68
  -2   4  -1  819.74   14.09
  -2   4  -1  778.68   14.58
   2  -4   1  807.09   14.35
   2  -4   1  765.57   14.18
  -2   4  -1  792.95   15.49
   2  -4   1  774.47   15.90
  -2   4  -1  778.28    9.37
   2  -4   2  101.15    5.88
  -2   4  -2  108.67    5.98
  -2   4  -2  104.40    5.41
   2  -4   2   98.44    5.22
  -2   4  -2  101.05    5.41
  -2   4  -2  104.37    5.08
   2  -4   2   98.31    5.11
  -2   4  -2  109.61    6.16
  -2   4  -2  103.80    3.02
   2  -4   3    5.53    1.49
  -2   4  -3    1.37    0.85
   2  -4   3    6.02    1.45
   2  -4   3    5.02    1.30
  -2   4  -3    6.44    1.25
  -2   4  -3    6.49    1.46
  -2   4  -3    8.01    1.63
  -2   4  -3    4.96    1.52
  -2   4  -3    7.74    0.79
   2  -4   4  353.10   11.11
  -2   4  -4  320.00   10.48
   2  -4   4  325.32   10.59
  -2   4  -4  324.58    8.98
  -2   4  -4  306.88   11.17
   2  -4   4  343.25    9.17
   2  -4   5  438.06   12.39
  -2   4  -5  393.00   11.67
   2  -4   5  428.42   12.92
  -2   4  -5  434.75   10.43
  -2   4  -5  407.72   13.36
   2  -4   5  409.83   10.29
   2  -4   6   83.12    5.45
  -2   4  -6   74.84    5.10
   2  -4   6   85.12    6.11
  -2   4  -6   86.36    4.74
  -2   4  -6   85.01    6.39
   2  -4   6   78.06    4.57
   2  -4   7   93.46    5.89
  -2   4  -7  101.21    5.99
   2  -4   7  118.60    7.45
  -2   4  -7  105.93    5.39
  -2   4  -7  120.10    8.09
  -2   4  -7  104.77    7.38
   2  -4   7  110.28    5.59
   2  -4   8   42.78    4.11
  -2   4  -8   41.98    4.00
   2  -4   8   57.89    5.47
  -2   4  -8   57.68    4.07
  -2   4  -8   57.09    5.99
  -2   4  -8   52.47    5.38
   2  -4   8   50.37    3.89
   2  -4   9   24.54    3.06
  -2   4  -9   30.96    3.41
   2  -4   9   22.56    3.50
  -2   4  -9   28.86    3.01
  -2   4  -9   28.21    4.40
  -2   4  -9   26.08    4.14
   2  -4   9   20.13    2.63
   2  -4  10   64.34    4.95
  -2   4 -10   63.07    4.73
   2  -4  10   50.76    5.75
  -2   4 -10   64.31    4.54
  -2   4 -10   57.69    6.50
  -2   4 -10   57.22    3.82
  -2   4 -10   61.94    6.27
   2  -4  10   53.76    4.35
  -2   4 -11   11.64    2.16
   2  -4  11    8.08    2.46
  -2   4 -11   13.03    3.46
  -2   4 -11   15.36    2.30
  -2   4 -11   13.99    2.08
  -2   4 -11    9.45    2.62
   2  -4  11   13.86    2.37
   2  -4  12  404.72   12.11
   2  -4  12  420.61   17.05
  -2   4 -12  424.34   11.93
  -2   4 -12  413.96   17.37
  -2   4 -12  452.04   12.66
   2  -4  13   25.81    4.59
  -2   4 -13   17.74    2.54
  -2   4 -13   26.80    5.08
  -2   4 -13   26.30    4.59
  -2   4 -13   16.49    2.61
  -2   4 -14    8.53    1.98
  -2   4 -14    5.54    2.82
  -2   4 -14   11.13    3.25
   2  -4  14    6.22    2.23
  -2   4 -15   24.59    5.18
  -2   4 -15   30.21    5.33
  -2   4 -15   27.12    3.99
   2  -4  15   28.21    4.98
  -2   4 -16    0.82    1.91
   2  -4  16    1.44    2.28
  -2   4 -16    2.80    1.90
  -2   4 -16    4.20    3.31
  -2   4 -17   10.50    3.58
  -2   4 -17    2.04    2.27
  -2   4 -18    6.85    3.07
  -2   4 -18   16.10    4.72
  -2   4 -19    0.94    1.89
  -2   4 -19   -0.51    1.78
  -2   4 -20   10.42    3.79
  -2   4 -20   11.51    4.37
  -2   4 -20    8.03    3.34
  -2   4 -21    1.48    2.97
  -2   4 -21    0.08    3.49
  -2   4 -21    1.79    3.07
   2  -3 -23    9.23    4.51
   2  -3 -23    4.53    3.50
   2  -3 -22    1.46    2.07
   2  -3 -22    2.09    2.37
   2  -3 -21   37.76    6.75
   2  -3 -21   37.73    5.95
   2  -3 -21   34.29    6.51
   2  -3 -20   31.99    6.24
   2  -3 -20   39.29    5.92
   2  -3 -20   32.63    6.17
   2  -3 -19    2.43    2.04
   2  -3 -19    1.22    1.74
   2  -3 -19    3.89    2.59
   2  -3 -18  273.60   16.65
   2  -3 -18  300.98   14.93
   2  -3 -18  256.12   15.58
   2  -3 -17  115.56   10.46
   2  -3 -17  131.24    9.58
   2  -3 -17  107.22    9.84
   2  -3 -16   -1.06    1.40
   2  -3 -16    0.89    1.37
   2  -3 -16   -0.30    0.97
  -2   3  16   -2.00    2.05
  -2   3  16    0.25    0.77
   2  -3 -16    3.03    2.45
   2  -3 -15  304.58   15.40
   2  -3 -15  292.61   13.12
  -2   3  15  301.14   14.20
  -2   3  15  294.66    9.90
  -2   3  15  291.16    9.02
  -2   3  14   -0.07    0.66
   2  -3 -14    1.03    1.78
   2  -3 -14    1.31    1.78
   2  -3 -14    0.82    1.09
  -2   3  14    0.78    1.03
  -2   3  14    0.34    1.16
  -2   3  14   -0.19    0.78
  -2   3  13    1.63    0.96
   2  -3 -13    1.60    1.52
   2  -3 -13    1.98    0.94
   2  -3 -13    2.38    1.03
  -2   3  13    2.06    1.11
  -2   3  13    1.74    0.72
  -2   3  13    2.31    1.31
   2  -3 -12    7.14    1.95
   2  -3 -12    5.18    1.33
  -2   3  12    5.11    1.23
  -2   3  12    7.74    2.54
  -2   3  12    6.92    1.64
   2  -3 -12    6.78    1.90
   2  -3 -11   17.19    2.37
   2  -3 -11   17.90    3.34
   2  -3 -11   20.84    2.93
   2  -3 -11   22.65    2.44
  -2   3  11   21.17    2.31
  -2   3  11   20.34    3.37
  -2   3  11   22.94    2.61
   2  -3 -10  526.30   12.30
   2  -3 -10  483.52   15.94
   2  -3 -10  512.18   13.35
  -2   3  10  497.95   13.96
   2  -3 -10  510.07   11.18
  -2   3  10  489.62   10.33
  -2   3  10  518.37   15.66
  -2   3  10  514.17   12.47
   2  -3  -9   18.20    2.10
  -2   3   9   16.84    2.18
   2  -3  -9   13.55    2.57
  -2   3   9   15.49    2.32
   2  -3  -9   21.14    2.61
   2  -3  -9   17.00    2.04
  -2   3   9   12.53    1.63
  -2   3   9   16.64    2.67
  -2   3   9   13.98    2.14
  -2   3   8    2.63    1.11
   2  -3  -8    0.77    0.49
   2  -3  -8    1.61    1.24
  -2   3   8    4.59    1.39
  -2   3   8    1.73    0.50
   2  -3  -8    1.59    0.69
  -2   3   8    2.32    1.19
  -2   3   8    3.17    1.10
   2  -3  -8    2.09    0.83
  -2   3   7   23.18    2.49
   2  -3  -7   20.05    2.80
  -2   3   7   20.42    2.36
   2  -3  -7   21.60    2.13
  -2   3   7   18.80    1.87
  -2   3   7   25.60    3.21
   2  -3  -7   20.94    2.27
  -2   3   7   21.10    2.51
  -2   3   6 1805.80   25.73
   2  -3  -6 1800.74   24.73
  -2   3   6 1844.00   19.89
  -2   3   6 1759.03   17.11
   2  -3  -6 1812.15   19.94
  -2   3   6 1773.44   22.00
   2  -3  -6 1809.33   19.20
  -2   3   6 1810.39   22.61
  -2   3   5  234.19    8.54
   2  -3  -5  224.93    8.30
  -2   3   5  234.57    6.60
   2  -3  -5  227.00    7.18
  -2   3   5  248.26    6.50
  -2   3   5  239.37    7.84
   2  -3  -5  229.06    6.32
  -2   3   5  230.55    7.95
  -2   3   4    9.12    1.60
  -2   3   4    9.10    1.32
   2  -3  -4    6.42    1.46
  -2   3   4    7.95    1.47
   2  -3  -4    7.41    1.04
  -2   3   4    8.44    1.19
   2  -3  -4    5.96    1.02
  -2   3   4   11.47    1.92
  -2   3   3  321.66    8.61
   2  -3  -3  351.50    7.12
  -2   3   3  324.52    9.01
   2  -3  -3  324.17    8.84
  -2   3   3  333.90    7.16
   2  -3  -3  327.06    6.88
   2  -3  -3  336.14    9.51
  -2   3   3  325.90    9.32
  -2   3   2   23.56    2.34
   2  -3  -2   22.41    2.27
   2  -3  -2   20.55    1.56
  -2   3   2   24.63    2.44
   2  -3  -2   22.25    1.99
   2  -3  -2   22.04    2.12
  -2   3   2   18.12    1.62
  -2   3   2   19.00    2.29
   2  -3  -2   21.73    2.48
   2  -3  -2   22.61    1.84
   2  -3  -1   89.71    4.84
  -2   3   1   93.46    4.95
  -2   3   1   98.10    4.01
   2  -3  -1   96.60    4.45
  -2   3   1   92.79    4.45
  -2   3   1  100.74    4.91
   2  -3  -1   90.04    3.57
  -2   3   1   94.83    4.16
   2  -3  -1   96.92    4.45
   2  -3  -1   88.55    3.68
  -2   3   0   84.15    3.95
   2  -3   0   82.22    4.69
  -2   3   0   87.90    4.80
  -2   3   0   76.51    4.01
   2  -3   0   78.97    3.99
   2  -3   0   80.47    3.69
  -2   3   0   82.76    3.73
   2  -3   0   69.92    3.96
  -2   3   0   83.85    4.18
   2  -3   0   77.57    2.93
  -2   3  -1  284.24    8.46
  -2   3  -1  310.16    8.17
   2  -3   1  304.93    7.96
   2  -3   1  289.49    7.76
  -2   3  -1  316.07    7.96
   2  -3   1  306.10    8.13
  -2   3  -1  281.38    7.63
  -2   3  -1  305.24    8.62
   2  -3   1  302.59    4.54
  -2   3  -2  334.11    8.77
   2  -3   2  349.95    9.03
   2  -3   2  350.97    8.63
  -2   3  -2  341.27    8.35
  -2   3  -2  356.37    9.99
   2  -3   2  299.84    8.92
  -2   3  -2  327.11    9.16
   2  -3   3  895.95   15.56
  -2   3  -3  836.50   14.79
   2  -3   3  896.29   15.37
  -2   3  -3  848.81   14.59
  -2   3  -3  859.97   13.38
  -2   3  -3  866.88   17.00
   2  -3   3  832.39   13.46
   2  -3   4  109.87    5.50
   2  -3   4  115.22    5.88
  -2   3  -4  109.43    5.84
  -2   3  -4  105.67    4.82
  -2   3  -4   98.19    5.17
  -2   3  -4  105.37    5.38
  -2   3  -4  111.81    6.38
   2  -3   4  111.33    5.04
   2  -3   5  386.24   10.34
  -2   3  -5  365.61   10.04
   2  -3   5  396.27   11.52
  -2   3  -5  387.84    9.50
  -2   3  -5  381.53   11.73
  -2   3  -5  377.00   12.05
   2  -3   5  391.10    9.73
   2  -3   6   71.85    4.53
  -2   3  -6   71.22    4.41
   2  -3   6   80.82    5.55
  -2   3  -6   71.15    4.17
  -2   3  -6   75.33    5.64
   2  -3   6   66.83    4.09
   2  -3   7   34.45    3.19
  -2   3  -7   33.56    3.07
   2  -3   7   38.21    4.06
  -2   3  -7   31.23    3.90
   2  -3   7   29.46    2.82
  -2   3  -7   32.85    2.97
   2  -3   8  824.72   15.27
  -2   3  -8  816.96   15.13
   2  -3   8  839.52   19.54
  -2   3  -8  789.94   20.74
  -2   3  -8  840.74   20.35
   2  -3   8  801.42   15.51
  -2   3  -8  803.33   14.93
   2  -3   9  147.96    6.50
  -2   3  -9  139.18    6.24
   2  -3   9  145.08    8.45
  -2   3  -9  148.60    9.43
  -2   3  -9  147.61    8.97
  -2   3  -9  149.98    6.74
   2  -3   9  143.71    6.86
  -2   3 -10    2.26    0.89
   2  -3  10    2.84    1.78
  -2   3 -10    1.00    0.55
  -2   3 -10    0.66    1.45
  -2   3 -10    0.80    0.72
  -2   3 -10   -0.34    1.04
   2  -3  10    1.63    1.00
   2  -3  11  108.23    5.48
  -2   3 -11  106.04    5.28
   2  -3  11  112.28    8.15
  -2   3 -11  117.84    9.19
  -2   3 -11   97.72    5.55
  -2   3 -11  106.44    8.29
  -2   3 -11  108.57    6.15
   2  -3  12  514.52   11.48
  -2   3 -12  513.17   11.08
   2  -3  12  548.77   18.78
  -2   3 -12  561.12   20.54
  -2   3 -12  523.30   11.37
  -2   3 -12  560.48   19.19
  -2   3 -12  499.72   13.02
  -2   3 -12  562.30   14.50
   2  -3  13  131.50    9.52
  -2   3 -13  116.37    5.21
  -2   3 -13  124.43   10.13
  -2   3 -13  129.57    9.57
  -2   3 -13  117.28    6.86
  -2   3 -14    1.04    1.58
  -2   3 -14    3.04    1.82
  -2   3 -14    0.89    1.01
  -2   3 -14    0.74    1.56
   2  -3  14    0.87    2.12
  -2   3 -15   11.62    3.28
  -2   3 -15   13.38    2.60
  -2   3 -15   13.76    2.96
  -2   3 -15   15.40    3.46
   2  -3  15   17.71    3.90
   2  -3  16  110.43    9.68
  -2   3 -16  118.73   10.97
  -2   3 -16  104.54    6.99
  -2   3 -16  105.24    8.07
  -2   3 -16  102.02    9.45
  -2   3 -17   26.36    5.67
  -2   3 -17   20.73    4.29
  -2   3 -17   18.31    3.70
  -2   3 -18    6.68    3.05
  -2   3 -18    0.30    1.82
  -2   3 -18    0.48    2.19
  -2   3 -19    4.01    2.86
  -2   3 -19   -0.07    1.90
  -2   3 -19    4.45    2.97
  -2   3 -20   14.01    4.23
  -2   3 -20   19.57    5.39
  -2   3 -20   13.62    4.06
  -2   3 -21   48.30    7.62
  -2   3 -21   51.77    8.54
  -2   3 -21   43.78    7.51
  -2   3 -22   -0.71    3.25
  -2   3 -22   -0.94    2.30
   2  -2 -23   20.82    6.44
   2  -2 -23    8.33    3.41
   2  -2 -22    3.70    2.91
   2  -2 -22    5.60    3.72
   2  -2 -22    3.74    2.56
   2  -2 -21   11.47    3.77
   2  -2 -21   13.19    4.29
   2  -2 -21    7.92    3.63
   2  -2 -20   93.62   10.36
   2  -2 -20   95.66    9.47
   2  -2 -20   92.51   10.15
   2  -2 -19  126.33   10.62
   2  -2 -19  131.38   11.93
   2  -2 -19  136.45   12.12
   2  -2 -19  119.85    9.42
   2  -2 -18    9.56    2.97
   2  -2 -18    6.68    3.55
   2  -2 -18   10.96    3.32
   2  -2 -17   38.59    6.12
   2  -2 -17   40.63    5.65
   2  -2 -16   20.53    2.82
   2  -2 -16   18.97    4.25
   2  -2 -16   12.47    3.12
   2  -2 -15   75.56    7.83
   2  -2 -15   90.71    7.64
   2  -2 -15   71.37    4.98
  -2   2  15   79.75    7.10
  -2   2  15   88.08    4.68
  -2   2  14   26.79    2.68
   2  -2 -14   20.07    4.09
   2  -2 -14   20.13    3.46
   2  -2 -14   20.86    2.73
  -2   2  14   22.15    2.68
  -2   2  14   24.79    3.95
   2  -2 -14   21.11    2.61
  -2   2  14   19.56    2.42
  -2   2  13    1.79    0.92
   2  -2 -13    0.21    1.39
   2  -2 -13   -0.70    1.50
   2  -2 -13    0.65    0.83
   2  -2 -13   -0.16    0.76
  -2   2  13    1.33    1.13
  -2   2  13    1.49    1.14
  -2   2  13   -0.19    0.81
  -2   2  12    4.16    1.22
   2  -2 -12    3.39    1.81
   2  -2 -12    2.81    1.08
   2  -2 -12    3.81    1.23
  -2   2  12    3.54    1.11
  -2   2  12    6.73    1.95
  -2   2  12    3.12    1.09
  -2   2  11  335.83    9.61
   2  -2 -11  349.84    9.34
   2  -2 -11  328.77   13.83
   2  -2 -11  369.15   12.85
   2  -2 -11  357.38    9.19
  -2   2  11  352.73   12.91
  -2   2  11  355.27    8.99
  -2   2  11  358.92    9.76
  -2   2  10  217.81    7.63
   2  -2 -10  221.52    8.83
   2  -2 -10  218.52    7.35
   2  -2 -10  226.74   10.97
   2  -2 -10  241.88    9.92
   2  -2 -10  224.57    6.94
  -2   2  10  217.84    6.68
  -2   2  10  208.55    9.54
  -2   2  10  228.54    7.74
   2  -2  -9   16.05    2.27
   2  -2  -9    8.46    1.47
   2  -2  -9   17.75    3.03
   2  -2  -9   15.98    2.43
  -2   2   9   15.91    2.53
   2  -2  -9   18.15    1.90
  -2   2   9   15.03    1.68
  -2   2   9   15.37    2.61
  -2   2   9   18.01    2.21
   2  -2  -8  393.56   10.02
   2  -2  -8  384.86    9.48
   2  -2  -8  382.68   12.64
  -2   2   8  379.72   11.38
   2  -2  -8  380.46   10.78
  -2   2   8  380.19    7.62
   2  -2  -8  372.32    7.81
  -2   2   8  383.81   11.96
  -2   2   8  370.66    9.51
   2  -2  -7  379.99    9.25
   2  -2  -7  353.00   11.34
  -2   2   7  365.18   10.31
   2  -2  -7  361.81    9.82
   2  -2  -7  366.83    7.32
  -2   2   7  368.61    6.93
  -2   2   7  349.27   11.02
  -2   2   7  377.24    9.56
   2  -2  -6  150.75    7.00
  -2   2   6  143.22    7.20
  -2   2   6  140.38    5.88
   2  -2  -6  147.74    5.81
   2  -2  -6  145.19    4.48
  -2   2   6  142.92    4.01
  -2   2   6  145.59    5.77
   2  -2  -6  139.56    5.51
  -2   2   6  142.25    5.75
   2  -2  -5  417.57   11.05
  -2   2   5  404.84    9.31
  -2   2   5  416.27    6.62
   2  -2  -5  434.18    7.66
  -2   2   5  433.76    9.69
   2  -2  -5  397.64    9.26
   2  -2  -5  423.48    9.13
  -2   2   5  401.22    9.47
  -2   2   4    4.90    0.77
   2  -2  -4    4.79    1.12
  -2   2   4    5.80    1.30
   2  -2  -4    5.76    1.15
  -2   2   4    4.11    0.96
  -2   2   4    4.50    0.90
   2  -2  -4    4.09    0.89
  -2   2   4    4.18    0.97
   2  -2  -3  390.67    8.90
  -2   2   3  414.90    7.47
   2  -2  -3  394.79    5.41
  -2   2   3  414.55    8.04
   2  -2  -3  390.75    7.54
  -2   2   3  377.88    8.96
   2  -2  -3  406.61    9.48
  -2   2   3  411.79    9.56
   2  -2  -2  204.81    6.32
  -2   2   2  212.34    6.37
   2  -2  -2  209.34    6.28
  -2   2   2  221.14    4.57
   2  -2  -2  206.41    4.61
  -2   2   2  214.38    5.46
  -2   2   2  212.27    6.62
   2  -2  -2  208.73    5.30
   2  -2  -1  263.28    7.05
  -2   2   1  274.27    7.42
   2  -2  -1  268.10    7.18
  -2   2   1  274.52    6.76
   2  -2  -1  278.55    6.68
  -2   2   1  263.73    5.78
   2  -2  -1  279.96    6.21
  -2   2   1  274.98    7.61
   2  -2   0 3477.02   21.77
  -2   2   0 3497.25   25.96
   2  -2   0 3580.44   25.56
  -2   2   0 3633.95   25.40
  -2   2   0 3590.14   23.67
   2  -2   0 3548.39   23.11
  -2   2   0 3436.45   23.26
  -2   2   0 3597.53   27.07
   2  -2   0 3527.16   26.72
  -2   2  -1    0.20    0.23
   2  -2   1   30.64    2.24
  -2   2  -1   27.28    2.27
  -2   2  -1   30.32    2.23
   2  -2   1   31.28    2.19
   2  -2   1   -0.61    0.65
  -2   2  -1   27.11    2.40
  -2   2  -1   28.29    2.39
   2  -2   1   -0.18    0.24
  -2   2  -1   28.05    2.24
  -2   2  -2    6.56    1.05
   2  -2   2    5.83    1.03
   2  -2   2    3.22    0.78
  -2   2  -2    0.16    0.27
  -2   2  -2    5.28    1.02
   2  -2   2    0.00    0.34
  -2   2  -2    4.33    1.04
   2  -2   2   -0.14    0.42
  -2   2  -2    4.82    0.99
   2  -2   3   24.42    2.23
  -2   2  -3   21.79    2.09
  -2   2  -3   26.30    2.29
  -2   2  -3   27.20    2.28
  -2   2  -3   20.46    2.27
   2  -2   3   27.14    2.31
   2  -2   3   23.42    2.40
  -2   2  -3   28.46    2.65
   2  -2   4   10.84    1.50
  -2   2  -4    9.25    1.32
  -2   2  -4   12.81    1.92
   2  -2   4   14.00    1.95
  -2   2  -4   11.47    1.88
  -2   2  -4   11.16    1.47
   2  -2   4   10.85    1.50
   2  -2   5  195.62    6.33
   2  -2   5  188.58    7.39
  -2   2  -5  202.48    7.88
  -2   2  -5  195.30    7.86
  -2   2  -5  182.98    6.26
   2  -2   5  202.14    6.75
  -2   2  -5  203.91    6.38
   2  -2   6  120.54    5.02
   2  -2   6  122.61    6.36
  -2   2  -6  133.51    6.83
  -2   2  -6  125.08    6.53
  -2   2  -6  113.30    4.84
   2  -2   6  123.55    5.43
  -2   2  -6  122.38    5.39
  -2   2  -7   15.71    1.84
   2  -2   7   19.16    2.75
   2  -2   7   17.74    1.97
   2  -2   7   19.37    2.36
  -2   2  -7   19.53    2.34
  -2   2  -8  167.64    5.79
   2  -2   8  158.52    8.09
  -2   2  -8  159.52    8.78
   2  -2   8  162.33    5.77
  -2   2  -8  150.94    6.50
   2  -2   8  173.61    7.18
  -2   2  -9   13.92    1.70
   2  -2   9   17.44    2.79
  -2   2  -9   20.41    3.41
  -2   2  -9   16.87    2.34
   2  -2   9   15.07    1.81
   2  -2  10  192.82    6.06
  -2   2 -10  194.16    6.03
   2  -2  10  174.45    9.28
  -2   2 -10  189.06    5.76
  -2   2 -10  182.49   10.30
  -2   2 -10  190.27    7.58
  -2   2 -10  192.92    7.98
   2  -2  11   14.16    1.65
  -2   2 -11   11.41    1.46
   2  -2  11   10.69    2.40
  -2   2 -11   15.42    3.24
  -2   2 -11   12.12    1.50
  -2   2 -11   14.96    2.27
  -2   2 -11    6.90    1.68
   2  -2  12  294.83   13.06
  -2   2 -12  271.86    6.28
  -2   2 -12  287.24   14.00
  -2   2 -12  285.40    6.59
  -2   2 -12  296.02   13.28
  -2   2 -12  262.45    9.97
  -2   2 -12  256.16   10.06
   2  -2  13  311.64   14.05
  -2   2 -13  263.03    5.40
  -2   2 -13  278.87    5.75
  -2   2 -13  291.57   14.90
  -2   2 -13  315.17   12.19
  -2   2 -13  279.67   13.50
  -2   2 -13  295.76   11.20
  -2   2 -14   12.15    3.30
  -2   2 -14    5.55    1.91
  -2   2 -14    9.32    2.25
  -2   2 -14    7.97    2.32
   2  -2  14    4.92    1.71
  -2   2 -15    1.68    1.57
  -2   2 -15    5.25    2.31
  -2   2 -15    4.33    1.91
  -2   2 -15    2.43    1.87
   2  -2  15    8.88    2.74
  -2   2 -16   34.89    5.68
   2  -2  16   36.28    5.58
  -2   2 -16   42.46    6.51
  -2   2 -16   34.46    4.78
  -2   2 -16   27.38    4.79
  -2   2 -16   38.21    4.49
  -2   2 -17   22.20    4.72
   2  -2  17   24.92    4.73
  -2   2 -17   31.45    5.90
  -2   2 -17   26.65    4.93
  -2   2 -17   26.49    4.38
  -2   2 -17   26.75    3.91
  -2   2 -18   32.79    6.21
  -2   2 -18   35.14    5.14
  -2   2 -18   32.89    5.62
  -2   2 -18   41.41    6.68
  -2   2 -19   11.98    3.66
  -2   2 -19    8.69    3.27
  -2   2 -19   15.02    4.21
  -2   2 -19   14.95    4.09
  -2   2 -20    4.29    3.10
  -2   2 -20    1.90    2.35
  -2   2 -21   -4.64    3.26
  -2   2 -21    2.14    2.96
  -2   2 -21    1.59    2.71
  -2   2 -22   24.18    5.98
  -2   2 -22   14.99    4.62
  -2   2 -23   11.11    4.93
  -2   2 -23    8.83    3.91
   2  -1 -23    3.94    3.40
   2  -1 -23    2.03    3.38
   2  -1 -23    8.59    4.33
   2  -1 -22    3.32    2.76
   2  -1 -22   -1.85    3.50
   2  -1 -22    0.84    2.21
   2  -1 -21   20.34    4.97
   2  -1 -21   22.45    5.28
   2  -1 -21   22.47    6.00
   2  -1 -20    2.26    2.63
   2  -1 -20    5.47    3.56
   2  -1 -20    3.71    2.65
   2  -1 -19   20.44    6.02
   2  -1 -19   18.02    5.26
   2  -1 -19    9.59    4.49
   2  -1 -18   18.73    4.73
   2  -1 -18   16.69    3.59
   2  -1 -18   11.60    3.93
   2  -1 -17    8.55    2.69
   2  -1 -17    5.92    2.23
   2  -1 -16    5.55    1.73
   2  -1 -16    7.44    2.76
   2  -1 -16    5.35    2.70
   2  -1 -15    3.36    2.04
   2  -1 -15    0.24    1.39
   2  -1 -15    2.30    1.17
  -2   1  15    1.18    0.82
   2  -1 -14   76.81    4.17
   2  -1 -14   81.06    8.04
   2  -1 -14   86.35    7.53
   2  -1 -14   79.24    5.36
  -2   1  14   78.82    6.50
  -2   1  14   85.57    4.53
  -2   1  13    1.44    0.86
   2  -1 -13   -0.47    0.75
   2  -1 -13    1.61    1.72
   2  -1 -13   -0.29    0.94
   2  -1 -13    0.25    0.74
  -2   1  13    0.87    1.41
   2  -1 -13    1.94    1.26
  -2   1  13    0.23    0.69
   2  -1 -12   23.21    2.35
   2  -1 -12   27.76    4.42
   2  -1 -12   31.15    4.26
   2  -1 -12   25.17    2.70
  -2   1  12   27.65    3.69
   2  -1 -12   20.15    2.45
  -2   1  12   27.14    2.72
   2  -1 -11  243.22    7.57
   2  -1 -11  262.54   12.58
   2  -1 -11  251.12   11.39
   2  -1 -11  232.77    7.41
  -2   1  11  262.56   10.72
   2  -1 -11  231.29    7.74
  -2   1  11  242.75    8.03
   2  -1 -10  460.62   10.37
   2  -1 -10  471.38   16.09
   2  -1 -10  460.90   14.45
   2  -1 -10  419.72    9.29
   2  -1 -10  420.09    9.75
  -2   1  10  441.33    9.53
  -2   1  10  440.02   13.41
  -2   1  10  435.29   10.49
   2  -1  -9  101.86    4.79
   2  -1  -9  103.35    6.00
   2  -1  -9  105.47    7.30
   2  -1  -9   86.61    6.00
   2  -1  -9  103.21    4.25
  -2   1   9  104.63    4.25
   2  -1  -9  101.86    4.40
  -2   1   9  103.56    6.22
  -2   1   9  104.80    5.12
   2  -1  -8  388.19   10.86
   2  -1  -8  375.68    9.09
   2  -1  -8  375.55   12.90
  -2   1   8  360.67   11.85
   2  -1  -8  374.41   11.60
   2  -1  -8  367.07    7.33
  -2   1   8  389.37    7.47
   2  -1  -8  374.50    7.65
  -2   1   8  385.52   11.52
  -2   1   8  378.13    9.42
   2  -1  -7  833.74   15.00
   2  -1  -7  788.45   12.98
   2  -1  -7  848.30   18.25
   2  -1  -7  801.64   15.94
  -2   1   7  795.81   16.47
   2  -1  -7  800.15    9.73
  -2   1   7  824.14   15.87
  -2   1   7  806.89    9.72
  -2   1   7  807.55   13.39
  -2   1   6   95.10    5.93
   2  -1  -6  108.51    6.16
  -2   1   6   98.96    5.37
   2  -1  -6   95.43    5.12
   2  -1  -6   94.90    2.97
  -2   1   6   90.29    2.85
   2  -1  -6   99.38    4.47
  -2   1   5  117.29    2.76
   2  -1  -5  116.35    2.84
   2  -1  -5  111.75    4.63
   2  -1  -5  113.91    5.15
  -2   1   5  116.57    5.34
  -2   1   5  124.50    6.20
   2  -1  -5  120.04    5.98
   2  -1  -4  740.13   11.56
   2  -1  -4  741.36   12.01
  -2   1   4  733.30   12.15
  -2   1   4  772.70   14.33
   2  -1  -4  731.17   13.60
  -2   1   3   34.61    2.40
  -2   1   3 1036.31   15.16
   2  -1  -3 1022.19   14.39
   2  -1  -3 1051.65   13.28
  -2   1   3   12.26    1.54
   2  -1  -3 1045.03   13.38
  -2   1   2 2706.82   21.70
   2  -1  -2 2812.27   21.82
   2  -1  -2 2734.38   21.39
   2  -1  -2 2731.81   19.52
   2  -1  -1   90.31    3.72
  -2   1   1    1.72    0.39
  -2   1   1   85.98    3.47
   2  -1  -1   59.04    2.80
  -2   1   1   86.70    3.70
   2  -1  -1   16.39    1.65
   2  -1  -1   75.61    3.08
  -2   1   1   -0.12    0.29
  -2   1   0 1136.80   13.25
   2  -1   0 1100.49   12.74
   2  -1   0  719.81    8.77
  -2   1   0 1167.67   11.34
  -2   1   0 1141.96   11.90
  -2   1  -1    0.70    0.41
   2  -1   1   -0.06    0.33
   2  -1   1    0.07    0.28
  -2   1  -1   -0.23    0.30
   2  -1   1    0.92    0.38
   2  -1   1   -0.48    0.50
  -2   1  -1   -0.33    0.53
  -2   1  -1    0.23    0.25
  -2   1  -1    0.77    0.47
  -2   1  -1   -0.46    0.60
   2  -1   2  306.01    6.90
  -2   1  -2  292.84    6.32
  -2   1  -2  312.65    6.97
   2  -1   2  315.53    6.52
  -2   1  -2  307.65    5.77
   2  -1   2  315.08    5.77
  -2   1  -2  296.60    7.11
   2  -1   2  298.07    7.11
  -2   1  -2  313.79    6.88
  -2   1  -2  296.36    6.51
  -2   1  -3 2339.17   18.14
  -2   1  -3 2412.57   22.02
  -2   1  -3 2399.88   20.22
  -2   1  -3 2404.47   21.42
   2  -1   3 2455.13   21.42
  -2   1  -3 2321.25   17.59
  -2   1  -4  338.97    6.94
   2  -1   4  369.18    9.37
  -2   1  -4  368.62    9.28
  -2   1  -4  374.50    8.29
  -2   1  -4  362.20    5.35
   2  -1   4  367.61    8.32
   2  -1   4  350.65    8.76
  -2   1  -4  369.55    6.94
  -2   1  -4  382.34    9.19
  -2   1  -5  452.72    7.80
   2  -1   5  482.15    8.07
  -2   1  -5  470.81   11.02
   2  -1   5  470.78   10.76
  -2   1  -5  467.20    7.66
   2  -1   5  482.19   11.35
  -2   1  -5  477.08   11.46
  -2   1  -5  459.24    7.47
  -2   1  -5  466.44    9.85
   2  -1   5  478.09   10.06
   2  -1   6 1796.80   15.44
  -2   1  -6 1820.48   14.93
   2  -1   6 1833.20   22.81
  -2   1  -6 1885.39   23.53
  -2   1  -6 1817.92   23.71
   2  -1   6 1865.88   23.57
  -2   1  -6 1831.82   17.08
  -2   1  -6 1839.73   20.82
   2  -1   6 1790.08   21.15
  -2   1  -6 1839.89   15.73
   2  -1   7  586.42    8.67
   2  -1   7  566.75   13.54
  -2   1  -7  572.35   13.90
  -2   1  -7  555.71    8.17
  -2   1  -7  576.00   10.75
  -2   1  -7  585.30   14.10
   2  -1   7  581.14   13.80
   2  -1   7  581.38   12.52
  -2   1  -7  586.31   12.27
  -2   1  -7  554.45    8.49
  -2   1  -8    2.42    0.59
   2  -1   8    1.76    1.06
  -2   1  -8    3.65    0.76
  -2   1  -8    4.06    1.33
   2  -1   8    4.81    1.43
  -2   1  -8    2.29    0.88
  -2   1  -8    2.00    1.00
  -2   1  -9    7.25    0.93
   2  -1   9    8.13    1.91
  -2   1  -9   11.67    2.49
  -2   1  -9    6.68    0.92
   2  -1   9    5.96    1.69
  -2   1  -9    5.55    1.26
  -2   1  -9    6.25    1.31
   2  -1  10  184.65    9.01
  -2   1 -10  195.50    4.23
  -2   1 -10  194.55   10.19
  -2   1 -10  201.62    4.43
  -2   1 -10  196.47    8.09
  -2   1 -10  196.02    8.09
  -2   1 -10  202.47    8.36
   2  -1  11   20.16    3.09
  -2   1 -11   22.64    3.51
  -2   1 -11   19.98    1.18
  -2   1 -11   21.89    3.08
  -2   1 -11   21.95    3.01
  -2   1 -11   20.47    2.77
   2  -1  12  249.22   11.52
  -2   1 -12  270.40   10.87
  -2   1 -12  281.13   10.76
  -2   1 -12  273.48   13.24
   2  -1  13  129.16    8.55
  -2   1 -13  109.93    7.35
  -2   1 -13  128.04    7.54
  -2   1 -13  123.53    9.19
   2  -1  14   83.52    7.23
  -2   1 -14   99.03    8.64
  -2   1 -14   83.74    6.81
  -2   1 -14   88.74    6.57
  -2   1 -15   -1.12    1.36
  -2   1 -15    3.50    2.02
  -2   1 -15    1.19    1.59
   2  -1  15    0.67    1.25
  -2   1 -15   -0.87    1.60
  -2   1 -16   27.77    4.82
   2  -1  16   29.82    4.74
  -2   1 -16   25.45    4.87
  -2   1 -16   28.80    4.59
  -2   1 -16   24.46    4.10
  -2   1 -16   24.01    3.66
  -2   1 -17   20.04    4.41
   2  -1  17   21.59    4.32
  -2   1 -17   26.20    5.02
  -2   1 -17   24.08    4.39
  -2   1 -17   24.25    4.18
  -2   1 -17   23.80    3.81
  -2   1 -18   92.62    9.63
  -2   1 -18   71.60    6.62
  -2   1 -18   82.99    7.93
  -2   1 -18   76.76    8.11
  -2   1 -18   88.84    9.22
  -2   1 -19   -0.30    1.86
  -2   1 -19    4.38    2.68
  -2   1 -19    0.98    1.56
  -2   1 -19    1.30    1.70
  -2   1 -20    0.45    1.85
  -2   1 -20    6.62    3.42
  -2   1 -20    2.62    2.88
  -2   1 -20   -1.96    2.58
  -2   1 -21    1.90    2.20
  -2   1 -21    7.19    3.66
  -2   1 -21    1.63    2.16
  -2   1 -22    4.12    3.04
  -2   1 -22    4.20    2.71
  -2   1 -23    8.78    4.07
  -2   1 -23    1.23    2.74
  -2   1 -24   -1.79    2.89
  -2   1 -24   -1.68    2.78
   2   0 -23   17.24    5.62
   2   0 -23    4.68    3.16
   2   0 -22    0.29    2.60
   2   0 -22    7.50    3.53
   2   0 -22   -2.01    3.25
   2   0 -21    0.62    2.57
   2   0 -21   -0.96    1.91
   2   0 -21   -2.34    2.82
   2   0 -20   -0.50    2.31
   2   0 -20    0.07    1.84
   2   0 -20    0.08    2.13
   2   0 -19    3.17    2.88
   2   0 -19   -0.82    2.65
   2   0 -18   20.30    4.52
   2   0 -18   34.92    6.44
   2   0 -17    7.05    3.04
   2   0 -17    5.00    1.78
   2   0 -17    5.53    1.96
   2   0 -17    5.35    2.63
   2   0 -16    2.85    1.33
   2   0 -16    2.51    1.44
   2   0 -16    2.56    1.38
   2   0 -16    2.99    2.12
   2   0 -15   55.99    7.11
   2   0 -15   47.66    4.93
   2   0 -15   46.44    5.89
   2   0 -15   53.12    4.82
  -2   0  15   50.36    3.38
   2   0 -14    7.81    3.05
   2   0 -14    8.02    2.57
   2   0 -14    9.05    2.05
   2   0 -14    9.15    1.56
   2   0 -13  375.79    9.40
   2   0 -13  353.81   16.37
   2   0 -13  376.35   15.85
   2   0 -13  338.41   10.52
  -2   0  13  364.51   12.95
   2   0 -13  346.44   11.35
  -2   0  13  337.32    9.57
   2   0 -12    6.48    1.34
   2   0 -12    6.05    2.00
   2   0 -12    3.24    1.53
   2   0 -12    7.96    1.72
  -2   0  12    8.50    2.08
   2   0 -12    5.29    1.47
  -2   0  12    5.98    1.37
   2   0 -11    2.58    0.94
   2   0 -11    3.92    1.36
   2   0 -11    0.35    0.90
   2   0 -11    3.48    1.15
  -2   0  11    4.82    1.56
   2   0 -11    5.27    1.41
  -2   0  11    4.43    1.25
   2   0 -10    0.52    0.60
   2   0 -10    1.71    1.16
   2   0 -10   -0.90    1.41
   2   0 -10    1.18    0.76
   2   0 -10   -0.28    0.55
  -2   0  10    1.14    1.19
  -2   0  10    1.11    0.94
   2   0  -9  195.51    6.74
   2   0  -9  220.26   10.83
   2   0  -9  200.52    9.70
   2   0  -9  211.10    6.49
  -2   0   9  204.77    8.31
   2   0  -9  200.07    6.90
  -2   0   9  211.33    7.23
   2   0  -8    3.42    1.27
   2   0  -8    1.58    0.83
   2   0  -8    2.48    1.15
   2   0  -8    3.31    1.65
   2   0  -8    1.80    0.63
   2   0  -8    2.41    0.83
  -2   0   8    2.74    1.09
  -2   0   8    2.44    0.95
   2   0  -7   46.79    3.88
   2   0  -7   48.43    4.59
   2   0  -7   38.73    3.75
  -2   0   7   49.04    4.35
   2   0  -7   41.74    2.42
   2   0  -7   43.36    2.79
  -2   0   7   44.08    3.48
  -2   0   7   42.50    3.16
   2   0  -6    4.66    1.47
   2   0  -6    3.52    0.98
   2   0  -6    4.78    1.33
  -2   0   6    3.66    1.33
   2   0  -6    4.30    0.73
   2   0  -6    4.10    0.83
  -2   0   6    5.27    1.09
   2   0  -5   92.68    5.53
   2   0  -5   85.26    4.83
   2   0  -5   85.69    2.54
   2   0  -5   83.09    3.02
  -2   0   5   90.46    4.30
   2   0  -4   35.45    3.13
  -2   0   4   34.30    2.54
   2   0  -4   35.53    2.88
   2   0  -3 1064.39   15.19
  -2   0   3 1045.76   15.20
  -2   0   3 1038.10   13.24
   2   0  -3 1004.27   13.86
   2   0  -2  302.99    6.10
   2   0  -2  333.29    7.26
  -2   0   2  329.87    7.38
  -2   0   2  346.11    7.73
   2   0  -2  318.31    7.44
   2   0  -1 1467.69   13.05
  -2   0   1 1489.68   14.55
  -2   0   1 1474.33   13.97
   2   0   0 3515.93   20.16
  -2   0   0 2821.05   18.42
   2   0   0 3087.97   15.28
  -2   0   0 3373.31   17.42
   2   0   0  266.92    4.91
  -2   0  -1 2129.11   15.60
   2   0   1   -0.06    0.26
  -2   0  -1 2131.56   10.71
   2   0   1    2.52    0.56
   2   0   1   -0.15    0.23
  -2   0  -1    0.45    0.30
   2   0   1    0.00    0.29
  -2   0  -1 1144.08   11.14
   2   0   1 2031.86   15.81
  -2   0  -2 1946.51   15.64
   2   0   2 1281.72   11.75
[truncated: 1,684,343 more chars]
